# Supplementary material for: catena-Poly[[bis­(nitrato-κO)copper(II)]-bis­[μ-1,4-bis­(pyridin-3-ylmeth­oxy)benzene-κ2 N:N′]]
Source: Acta Crystallogr Sect E Struct Rep Online. 2011 May 7;67(Pt 6):m692. doi: 10.1107/S1600536811016096 (PMC3120522; doi:10.1107/S1600536811016096)
Supplement: Supplementary file 2 [file e-67-0m692-Isup2.hkl]

# 
# h,k,l, Fc-squared, Fo-squared, sigma(Fo-squared) and status flag 
# 
data_I
_shelx_title ' ly-48 in            P21/c' 
_shelx_refln_list_code          4 
_shelx_F_calc_maximum      306.74 
_exptl_crystal_F_000       798.00 
_reflns_d_resolution_high  0.7709 
 
loop_ 
 _symmetry_equiv_pos_as_xyz 
 'x, y, z' 
 '-x, y+1/2, -z+1/2' 
 '-x, -y, -z' 
 'x, -y-1/2, z-1/2' 
 
_cell_length_a     8.4859 
_cell_length_b    17.0300 
_cell_length_c    12.9860 
_cell_angle_alpha  90.000 
_cell_angle_beta  116.220 
_cell_angle_gamma  90.000 
 
_shelx_F_squared_multiplier     1.000 
 
loop_ 
 _refln_index_h 
 _refln_index_k 
 _refln_index_l 
 _refln_F_squared_calc 
 _refln_F_squared_meas 
 _refln_F_squared_sigma 
 _refln_observed_status 
   2   0   0       55.80       63.81      4.68 o 
   3   0   0      309.62      257.84      8.80 o 
   4   0   0    14447.97    15982.69    420.28 o 
   5   0   0      745.18      734.53     16.38 o 
   6   0   0     2089.65     2078.51     31.11 o 
   7   0   0      189.26      154.98     10.96 o 
   8   0   0      671.41      698.87     26.02 o 
   9   0   0      128.43      110.83     12.50 o 
   2   1   0      956.45      975.01      9.66 o 
   3   1   0      478.41      445.06      6.92 o 
   4   1   0      206.47      251.53      5.72 o 
   5   1   0       73.03       61.94      4.27 o 
   6   1   0      584.34      577.62     12.87 o 
   7   1   0      373.78      329.00      8.81 o 
   8   1   0        0.38       -1.55      5.44 o 
   9   1   0        3.12       13.86      7.84 o 
   1   2   0     5091.97     5153.95     38.67 o 
   2   2   0     2732.54     2611.71     23.46 o 
   3   2   0     1725.12     1709.63     30.00 o 
   4   2   0     1402.97     1419.65     15.09 o 
   5   2   0     1526.57     1505.69     16.77 o 
   6   2   0     2209.17     2152.11     24.45 o 
   7   2   0      435.96      469.97     11.01 o 
   8   2   0      484.10      494.41     13.10 o 
   9   2   0      333.35      322.18     11.97 o 
   1   3   0        5.64       10.40      1.46 o 
   2   3   0      327.88      345.35      5.21 o 
   3   3   0     1261.76     1396.31     13.63 o 
   4   3   0       54.46       52.62      5.34 o 
   5   3   0      744.29      741.40     19.49 o 
   6   3   0        1.91       -0.26      5.35 o 
   7   3   0      606.50      595.18     11.24 o 
   8   3   0       40.68       37.31      6.76 o 
   9   3   0        0.10        5.01      6.65 o 
   0   4   0    38610.19    44040.66    830.25 o 
   1   4   0     4637.63     4763.13     47.79 o 
   2   4   0      714.11      618.59      6.55 o 
   3   4   0     9874.92    10674.15    102.78 o 
   4   4   0      236.47      188.50      5.10 o 
   5   4   0     2381.76     2349.12     24.62 o 
   6   4   0      253.28      269.96     10.47 o 
   7   4   0     1630.76     1603.89     31.67 o 
   8   4   0      331.20      349.48     10.57 o 
   9   4   0      152.21      147.87     11.73 o 
   1   5   0     2247.03     2364.64     20.48 o 
   2   5   0      139.23      208.48      3.64 o 
   3   5   0       33.29       34.10      2.74 o 
   4   5   0      279.66      321.17     12.06 o 
   5   5   0       11.76        5.53      4.02 o 
   6   5   0     1700.20     1658.72     22.59 o 
   7   5   0       59.39       58.24      8.69 o 
   8   5   0      204.65      194.51      9.71 o 
   9   5   0       19.34       17.06      7.83 o 
   0   6   0      570.45      530.12      9.49 o 
   1   6   0      857.96      775.76      6.58 o 
   2   6   0     1863.04     1813.60     14.67 o 
   3   6   0     2313.85     2314.53     19.40 o 
   4   6   0      675.15      660.81      9.10 o 
   5   6   0     1210.01     1148.74     15.12 o 
   6   6   0        3.82        9.55      5.56 o 
   7   6   0      397.43      405.00     11.69 o 
   8   6   0       53.79       62.47      8.28 o 
   9   6   0      170.90      171.34     10.24 o 
   1   7   0       85.08      103.62      3.32 o 
   2   7   0      161.35      123.71      4.20 o 
   3   7   0      247.57      283.86      4.89 o 
   4   7   0      121.19      166.10      6.18 o 
   5   7   0      328.89      310.86      7.61 o 
   6   7   0       30.16       23.20      4.80 o 
   7   7   0       68.89       65.94      7.41 o 
   8   7   0        5.44        0.51      6.33 o 
   9   7   0        1.25        2.97      6.27 o 
   0   8   0       36.25       69.12      3.92 o 
   1   8   0       60.61       51.85      3.72 o 
   2   8   0     6945.22     7208.60     73.59 o 
   3   8   0       12.25       35.32      3.88 o 
   4   8   0      123.03      125.66      4.73 o 
   5   8   0        3.30       10.08      3.60 o 
   6   8   0     4046.81     4114.08     46.15 o 
   7   8   0      223.90      248.90      9.38 o 
   8   8   0       80.40       86.36     10.44 o 
   9   8   0      280.11      276.31     11.14 o 
   1   9   0       22.54       34.24      2.56 o 
   2   9   0      469.82      566.79      7.78 o 
   3   9   0       22.43       21.69      4.02 o 
   4   9   0        6.01        6.80      2.73 o 
   5   9   0      198.11      212.95      8.12 o 
   6   9   0      380.04      358.01      9.43 o 
   7   9   0       97.69      115.43      6.67 o 
   8   9   0       42.67       38.50      8.16 o 
   9   9   0        0.07        7.01      8.18 o 
   0  10   0      408.46      376.11      8.68 o 
   1  10   0       89.69       84.44      4.25 o 
   2  10   0     1022.59      997.08     10.18 o 
   3  10   0      162.79      139.77      7.08 o 
   4  10   0      796.82      791.30     14.32 o 
   5  10   0       41.16       43.55      3.92 o 
   6  10   0      330.80      328.45     12.16 o 
   7  10   0      435.14      403.71     13.13 o 
   8  10   0      506.85      500.31     12.61 o 
   1  11   0       15.38       13.21      2.56 o 
   2  11   0       83.54       88.63      4.65 o 
   3  11   0       21.78       16.95      4.51 o 
   4  11   0      235.97      234.84      6.76 o 
   5  11   0        1.58        3.14      4.00 o 
   6  11   0       25.88       22.69      4.32 o 
   7  11   0        8.38        3.80      5.38 o 
   8  11   0        3.36       -2.24      5.18 o 
   0  12   0      494.30      543.74     12.03 o 
   1  12   0      927.69      895.48      9.51 o 
   2  12   0      242.46      247.23      6.77 o 
   3  12   0      457.46      518.70     11.74 o 
   4  12   0      366.11      395.58     16.98 o 
   5  12   0      814.05      840.15     23.33 o 
   6  12   0       77.68       68.97      5.58 o 
   7  12   0      417.35      427.64     12.47 o 
   8  12   0       38.47       36.27     15.13 o 
   1  13   0       68.44       83.41      5.99 o 
   2  13   0      120.80      123.83      4.84 o 
   3  13   0      239.06      235.26      6.19 o 
   4  13   0       18.39       17.99      4.85 o 
   5  13   0       71.43       74.10      7.43 o 
   6  13   0      137.81      138.43      8.26 o 
   7  13   0       15.86       17.84     14.53 o 
   0  14   0     2843.66     2791.84     46.03 o 
   1  14   0     2467.74     2450.23     23.70 o 
   2  14   0        2.48        8.63      3.51 o 
   3  14   0      592.73      555.24     10.30 o 
   4  14   0      411.74      372.36      7.54 o 
   5  14   0      873.54      819.47     17.73 o 
   6  14   0      159.13      150.52      8.53 o 
   7  14   0       39.98       38.45     12.82 o 
   1  15   0      535.19      502.53      8.09 o 
   2  15   0        4.53        6.64      3.29 o 
   3  15   0      194.49      167.84      5.91 o 
   4  15   0       54.95       52.07      4.44 o 
   5  15   0       58.86       48.82      4.78 o 
   6  15   0      110.89      127.79     26.71 o 
   7  15   0       34.54       15.27     15.45 o 
   0  16   0     1826.10     1870.32     37.75 o 
   1  16   0      386.72      370.82     10.38 o 
   2  16   0       91.58       99.51      7.37 o 
   3  16   0      911.93      871.85     13.18 o 
   4  16   0      291.28      277.70     11.62 o 
   5  16   0      144.37      148.70     12.68 o 
   6  16   0       63.46       75.78     13.00 o 
   1  17   0        4.34        1.20      4.31 o 
   2  17   0      239.96      238.10      6.65 o 
   3  17   0       41.21       31.96      6.19 o 
   4  17   0        7.64        4.75      3.80 o 
   5  17   0       94.30       87.14     10.94 o 
   6  17   0        0.37      -10.54     14.65 o 
   0  18   0        2.82        4.19      8.03 o 
   1  18   0        4.59        1.25      3.54 o 
   2  18   0      795.74      749.27     11.74 o 
   3  18   0      111.51      116.97      5.81 o 
   4  18   0      134.77      147.28     14.65 o 
   5  18   0       79.08       98.57     13.55 o 
   1  19   0      187.62      183.00      7.09 o 
   2  19   0        2.68        2.97      4.45 o 
   3  19   0       98.58       82.16      8.25 o 
   4  19   0       64.05       55.00     11.75 o 
   5  19   0       19.87        3.93     10.42 o 
   0  20   0       30.68       27.58      6.80 o 
   1  20   0       65.29       81.32      6.33 o 
   2  20   0       69.03       51.89      9.59 o 
   3  20   0        1.41        1.65      8.69 o 
   4  20   0      192.03      238.84     13.69 o 
   1  21   0        0.00        0.56      4.38 o 
   2  21   0      106.00      128.16     19.36 o 
   3  21   0        0.70        3.83      8.11 o 
   0  22   0        1.43        5.75      6.10 o 
 -10   1   1        3.48       21.90     11.69 o 
  -9   1   1      625.21      641.52     14.34 o 
  -8   1   1     1146.89     1087.75     16.56 o 
  -7   1   1     2119.98     2027.04     24.21 o 
  -6   1   1     3127.67     3039.73     29.75 o 
  -5   1   1     2409.92     2472.92     24.75 o 
  -4   1   1       73.00       43.20      3.09 o 
  -3   1   1     2467.06     2391.22     25.94 o 
  -2   1   1      361.29      364.14      4.85 o 
   1   1   1      242.67      202.73      4.20 o 
   2   1   1      510.11      523.94     19.47 o 
   3   1   1      144.90      102.46      5.05 o 
   4   1   1     2693.44     2598.31     27.66 o 
   5   1   1      986.69      992.93     13.99 o 
   6   1   1      321.12      285.29      7.90 o 
   7   1   1      350.43      313.03     10.90 o 
   8   1   1      318.03      316.23     10.66 o 
   9   1   1      115.29      133.93     14.88 o 
 -10   2   1        2.28        1.06      6.87 o 
  -9   2   1       16.86       16.58      7.68 o 
  -8   2   1      232.70      224.31      9.19 o 
  -7   2   1       18.23       24.30      5.19 o 
  -6   2   1       48.86       52.78      5.25 o 
  -5   2   1     1052.50     1165.37     12.79 o 
  -4   2   1     3731.48     4213.71     40.91 o 
  -3   2   1      922.03      856.71      7.88 o 
  -2   2   1     5272.63     5589.37     45.57 o 
  -1   2   1      112.93      131.01      2.96 o 
   1   2   1     7572.69     7382.06     68.87 o 
   2   2   1        9.82        7.57      2.60 o 
   3   2   1     1929.81     1970.56     22.99 o 
   4   2   1       86.36       98.97      5.44 o 
   5   2   1      236.99      224.27      7.29 o 
   6   2   1       73.23       91.22      7.02 o 
   7   2   1        2.22        6.24      5.51 o 
   8   2   1        0.96        7.25      7.22 o 
   9   2   1       25.82       48.70      8.74 o 
 -10   3   1      548.99      528.07     16.00 o 
  -9   3   1      130.72      135.51      9.13 o 
  -8   3   1       95.51      113.39      7.61 o 
  -7   3   1       43.78       43.12      5.46 o 
  -6   3   1     1107.66     1071.87     13.86 o 
  -5   3   1     1940.74     1890.37     27.26 o 
  -4   3   1     1680.82     1691.05     16.66 o 
  -3   3   1     1875.63     1903.40     15.65 o 
  -2   3   1     8142.51     7932.80     81.47 o 
  -1   3   1     1145.48     1190.80     25.96 o 
   0   3   1    10320.30    11048.12    117.36 o 
   1   3   1    10949.50    11434.06    151.32 o 
   2   3   1     2433.27     2267.90     20.37 o 
   3   3   1     3692.29     3708.91     34.46 o 
   4   3   1      854.95      825.62     11.10 o 
   5   3   1     3263.36     3258.34     34.53 o 
   6   3   1       74.62       81.59      6.42 o 
   7   3   1      237.42      267.00     13.04 o 
   8   3   1      450.60      399.96     12.90 o 
   9   3   1      224.73      203.72     13.03 o 
  -9   4   1        8.99       12.00      6.14 o 
  -8   4   1       16.56       13.48      6.46 o 
  -7   4   1      343.75      319.33      8.01 o 
  -6   4   1      305.25      289.72      8.02 o 
  -5   4   1      138.39      137.86      5.29 o 
  -4   4   1      209.26      223.49      5.17 o 
  -3   4   1      931.17      892.19      8.39 o 
  -2   4   1       26.53       31.03      1.61 o 
  -1   4   1     1683.63     1633.05     13.13 o 
   0   4   1      502.08      498.45      5.24 o 
   1   4   1      120.51      130.50      3.02 o 
   2   4   1      437.98      441.30      8.60 o 
   3   4   1      193.59      204.60      5.23 o 
   4   4   1      235.09      267.24      7.04 o 
   5   4   1       88.11      108.73      8.96 o 
   6   4   1      286.37      284.52      8.60 o 
   7   4   1      513.66      472.19     11.94 o 
   8   4   1      102.59      117.68      8.43 o 
   9   4   1      122.97      134.13      9.82 o 
  -9   5   1      139.76      173.42     10.22 o 
  -8   5   1      159.25      196.40     10.64 o 
  -7   5   1       63.14       61.40      6.47 o 
  -6   5   1      520.94      549.80     10.77 o 
  -5   5   1      868.28      852.44     18.50 o 
  -4   5   1     5697.14     5817.11     53.14 o 
  -3   5   1     3276.08     3425.87     28.87 o 
  -2   5   1     1218.19     1211.05      9.43 o 
  -1   5   1     1878.81     1742.51     23.96 o 
   0   5   1       87.42      101.52      5.74 o 
   1   5   1        7.78       21.82      2.30 o 
   2   5   1     4374.78     4316.50     36.68 o 
   3   5   1     1082.92      980.08     10.99 o 
   4   5   1      328.63      287.44      6.82 o 
   5   5   1      123.18      130.02      5.95 o 
   6   5   1     1655.89     1635.76     39.35 o 
   7   5   1     1190.05     1202.92     20.93 o 
   8   5   1      268.80      244.93     11.32 o 
   9   5   1      308.21      305.20     12.61 o 
  -9   6   1       78.02       90.04      8.38 o 
  -8   6   1       25.53       28.96      5.62 o 
  -7   6   1      431.78      431.60     10.51 o 
  -6   6   1       31.26       32.49      5.01 o 
  -5   6   1     1069.60     1023.24     11.65 o 
  -4   6   1       17.92       18.75      2.83 o 
  -3   6   1      759.15      800.37      7.60 o 
  -2   6   1     2372.05     2438.74     21.54 o 
  -1   6   1      640.65      693.74      8.06 o 
   0   6   1     1003.02     1027.07     13.49 o 
   1   6   1     1346.11     1473.64     13.33 o 
   2   6   1     4225.01     4678.85     39.90 o 
   3   6   1      168.02      162.83      4.42 o 
   4   6   1       43.58       44.90      4.21 o 
   5   6   1     3066.65     3122.28     34.84 o 
   6   6   1      315.71      344.45     10.32 o 
   7   6   1       12.77        7.17      6.34 o 
   8   6   1      214.03      214.01     11.54 o 
   9   6   1      110.68      123.55     10.56 o 
  -9   7   1       41.50       23.34      6.45 o 
  -8   7   1      131.22      131.11     10.52 o 
  -7   7   1      310.90      340.48     12.97 o 
  -6   7   1       86.24       95.72     11.29 o 
  -5   7   1       39.25       40.29      3.41 o 
  -4   7   1      243.14      211.44      4.05 o 
  -3   7   1     1314.30     1167.01     10.27 o 
  -2   7   1     2623.24     2495.62     21.13 o 
  -1   7   1      134.26      131.59      4.73 o 
   0   7   1       43.11       23.08      3.09 o 
   1   7   1      829.08      829.83      8.61 o 
   2   7   1     6243.21     6350.89     56.80 o 
   3   7   1     1360.03     1193.45     12.64 o 
   4   7   1      307.28      277.52      8.12 o 
   5   7   1       56.56       72.13      5.56 o 
   6   7   1     1751.23     1675.10     22.75 o 
   7   7   1      249.33      252.10      9.81 o 
   8   7   1      149.04      153.10     10.25 o 
   9   7   1       39.50       39.13      8.29 o 
  -9   8   1       32.08       23.41      6.91 o 
  -8   8   1        0.44        3.90      4.58 o 
  -7   8   1      381.42      372.28      9.19 o 
  -6   8   1      223.72      215.09     10.82 o 
  -5   8   1        8.74       10.73      3.24 o 
  -4   8   1        0.77        3.20      2.33 o 
  -3   8   1        0.04       -0.40      2.96 o 
  -2   8   1      280.04      285.44      5.69 o 
  -1   8   1      381.35      364.90      5.08 o 
   0   8   1      187.29      158.64      5.22 o 
   1   8   1      610.25      656.31      7.73 o 
   2   8   1       35.13       40.61      3.65 o 
   3   8   1      659.26      640.94     10.33 o 
   4   8   1        0.84        1.97      3.55 o 
   5   8   1      376.08      344.50      8.66 o 
   6   8   1      154.74      154.38     14.36 o 
   7   8   1       43.61       33.55      6.42 o 
   8   8   1       32.23       33.35      8.79 o 
  -9   9   1       33.07       25.20      6.36 o 
  -8   9   1       92.19      102.92      8.30 o 
  -7   9   1      467.91      490.65     14.34 o 
  -6   9   1        9.51       10.62      4.11 o 
  -5   9   1      140.45      137.78      4.47 o 
  -4   9   1       41.54       29.75      2.94 o 
  -3   9   1       33.74       20.77      3.40 o 
  -2   9   1     1081.66     1091.46     10.03 o 
  -1   9   1      761.12      661.07     10.34 o 
   0   9   1      664.40      606.57      8.83 o 
   1   9   1     3343.87     3638.55     30.76 o 
   2   9   1      307.24      302.02      7.49 o 
   3   9   1     1767.06     1778.86     17.14 o 
   4   9   1      964.78      954.51     17.22 o 
   5   9   1     1248.14     1180.37     16.55 o 
   6   9   1      266.28      269.52     14.69 o 
   7   9   1      190.38      194.31      9.02 o 
   8   9   1      102.74      120.10      9.28 o 
  -9  10   1       99.95      106.48     14.55 o 
  -8  10   1        3.12        3.61      5.63 o 
  -7  10   1      187.60      181.27      7.21 o 
  -6  10   1        9.35        8.72      3.49 o 
  -5  10   1      138.50      125.42      7.43 o 
  -4  10   1        0.06        2.60      3.50 o 
  -3  10   1      378.94      405.81      7.27 o 
  -2  10   1        5.42       17.64      3.29 o 
  -1  10   1      766.86      773.83      8.96 o 
   0  10   1      185.22      191.60      4.14 o 
   1  10   1      609.33      717.33      7.73 o 
   2  10   1     1244.02     1387.64     15.22 o 
   3  10   1       63.08       70.80      4.63 o 
   4  10   1      220.54      215.67      5.76 o 
   5  10   1     1308.50     1266.67     17.71 o 
   6  10   1       25.56       27.96      6.08 o 
   7  10   1        0.05       -5.55      5.55 o 
   8  10   1      217.62      194.81     10.02 o 
  -8  11   1      159.66      164.05     13.12 o 
  -7  11   1      167.52      161.58      6.29 o 
  -6  11   1      375.88      348.28      6.66 o 
  -5  11   1     1395.84     1361.61     19.48 o 
  -4  11   1      945.62      935.80     16.26 o 
  -3  11   1      307.44      289.39      6.25 o 
  -2  11   1      216.42      219.88      5.15 o 
  -1  11   1     3129.27     3111.05     34.53 o 
   0  11   1     1170.37     1145.43     14.19 o 
   1  11   1     1570.24     1495.03     22.16 o 
   2  11   1       87.29       93.41      3.92 o 
   3  11   1      337.29      350.37      8.42 o 
   4  11   1     1035.93     1013.93     20.84 o 
   5  11   1      340.33      321.01      7.90 o 
   6  11   1       39.34       38.87      5.40 o 
   7  11   1      187.02      189.08      8.86 o 
   8  11   1       26.66       27.23      7.41 o 
  -8  12   1       49.00       45.19     13.49 o 
  -7  12   1       37.09       30.11      6.27 o 
  -6  12   1       55.82       66.20      5.60 o 
  -5  12   1      135.82      125.14      6.97 o 
  -4  12   1       29.41       37.72      4.03 o 
  -3  12   1        1.37        2.74      2.83 o 
  -2  12   1      598.74      593.29     10.23 o 
  -1  12   1      149.86      160.30      4.96 o 
   0  12   1      183.41      168.22      4.82 o 
   1  12   1       41.15       60.15      5.54 o 
   2  12   1        2.15        5.69      3.07 o 
   3  12   1      128.88      152.31      6.11 o 
   4  12   1      159.75      184.44      9.98 o 
   5  12   1      103.95      104.13      7.62 o 
   6  12   1       66.32       63.46      5.87 o 
   7  12   1        3.99       13.50      6.84 o 
  -8  13   1      243.06      226.72     20.84 o 
  -7  13   1      140.78      149.24     17.12 o 
  -6  13   1      592.27      575.53     23.40 o 
  -5  13   1      445.63      432.36     11.01 o 
  -4  13   1      447.72      434.24     10.12 o 
  -3  13   1      596.78      552.59     10.36 o 
  -2  13   1      697.68      682.68      8.58 o 
  -1  13   1      264.65      296.00      7.50 o 
   0  13   1     1939.97     1930.46     25.66 o 
   1  13   1      698.86      631.54      9.54 o 
   2  13   1      359.29      359.28      6.53 o 
   3  13   1      157.57      168.99      5.13 o 
   4  13   1      546.53      566.60     18.97 o 
   5  13   1       59.15       64.52      6.96 o 
   6  13   1       49.31       69.09     22.04 o 
   7  13   1        6.23        1.14      9.12 o 
  -7  14   1       47.01       60.47     15.05 o 
  -6  14   1        0.78       -4.50      8.17 o 
  -5  14   1      180.14      148.86      6.79 o 
  -4  14   1        0.05        0.55      2.90 o 
  -3  14   1       63.24       64.04      3.73 o 
  -2  14   1        1.49        7.02      3.48 o 
  -1  14   1     1345.24     1384.35     17.42 o 
   0  14   1        6.03        4.97      3.76 o 
   1  14   1       17.37       18.25      3.54 o 
   2  14   1        5.93        8.60      3.72 o 
   3  14   1       62.40       57.66      4.44 o 
   4  14   1      417.13      402.07     10.00 o 
   5  14   1        0.52       -2.50      6.60 o 
   6  14   1        0.15        0.20      6.99 o 
   7  14   1       10.69        7.99     12.89 o 
  -7  15   1      166.09      159.17     18.23 o 
  -6  15   1      574.35      540.30     18.26 o 
  -5  15   1       85.69       75.24      7.42 o 
  -4  15   1      266.06      277.24      7.94 o 
  -3  15   1      146.96      169.62      5.29 o 
  -2  15   1      153.72      169.82      9.89 o 
  -1  15   1       14.90       16.21      4.14 o 
   0  15   1      821.87      826.52     13.61 o 
   1  15   1       89.57       78.62      7.54 o 
   2  15   1      123.40      146.16      5.90 o 
   3  15   1      251.20      297.70     12.84 o 
   4  15   1      203.44      224.01      7.39 o 
   5  15   1      323.57      341.69     22.75 o 
   6  15   1      134.62      166.62     16.96 o 
  -7  16   1       25.26       29.47     14.47 o 
  -6  16   1       45.67       43.41     10.78 o 
  -5  16   1      258.69      248.78     13.06 o 
  -4  16   1       72.82       59.92      3.59 o 
  -3  16   1       10.95        9.32      3.03 o 
  -2  16   1       83.80       95.10      4.06 o 
  -1  16   1      133.30      127.02      5.31 o 
   0  16   1        3.83       11.34      4.89 o 
   1  16   1       21.68       24.72      3.74 o 
   2  16   1       20.88       25.35      5.37 o 
   3  16   1       14.24       16.91      5.16 o 
   4  16   1      120.10      115.82      5.49 o 
   5  16   1       22.36       14.46      6.35 o 
   6  16   1        4.11       -2.67     13.78 o 
  -6  17   1       87.48       93.55     12.43 o 
  -5  17   1      312.83      284.83     18.65 o 
  -4  17   1      215.08      247.83     14.09 o 
  -3  17   1      249.73      260.65      5.99 o 
  -2  17   1      104.93       97.15      9.51 o 
  -1  17   1      859.43      867.05     13.19 o 
   0  17   1       42.28       42.96      5.01 o 
   1  17   1       91.22      108.90      7.47 o 
   2  17   1      384.66      376.32      8.54 o 
   3  17   1       89.01       90.84      6.11 o 
   4  17   1       52.54       52.82      4.94 o 
   5  17   1      205.57      212.86     17.20 o 
  -5  18   1       87.54       85.40     13.00 o 
  -4  18   1       40.79       42.14      7.62 o 
  -3  18   1       17.22        6.75      3.44 o 
  -2  18   1      141.59      153.21      6.16 o 
  -1  18   1       76.02       75.32      6.51 o 
   0  18   1       18.76       19.51      4.68 o 
   1  18   1       10.90       12.49      4.50 o 
   2  18   1      100.41       99.79      6.50 o 
   3  18   1        0.68        4.89      4.63 o 
   4  18   1       64.69       43.23     12.06 o 
   5  18   1        3.88       -2.47      9.47 o 
  -5  19   1      178.30      161.29     15.36 o 
  -4  19   1       80.89       84.49     13.79 o 
  -3  19   1      520.37      499.15     15.04 o 
  -2  19   1      224.73      223.55     11.14 o 
  -1  19   1      156.99      161.54      6.05 o 
   0  19   1        0.96        5.90      4.97 o 
   1  19   1       11.70       11.95      5.08 o 
   2  19   1       94.64      105.23      5.77 o 
   3  19   1       90.01       99.19      9.04 o 
   4  19   1        1.42       -8.27     10.67 o 
  -4  20   1       11.40       11.83      8.52 o 
  -3  20   1        2.16        7.71      7.06 o 
  -2  20   1       22.17       26.42      9.08 o 
  -1  20   1       12.09       14.85      5.03 o 
   0  20   1       18.50       15.33      4.99 o 
   1  20   1       13.80       17.50      5.46 o 
   2  20   1       70.30       83.83     12.14 o 
   3  20   1       71.34       78.57      9.01 o 
  -3  21   1       28.54       20.97     11.63 o 
  -2  21   1      124.16      120.15     13.08 o 
  -1  21   1        3.90        0.51      6.15 o 
   0  21   1       21.16       31.09      5.31 o 
   1  21   1        9.20        5.98      5.19 o 
   2  21   1      119.85      126.20     12.32 o 
   0  22   1        0.26        1.41      3.99 o 
 -10   0   2        8.44       14.42      9.65 o 
  -9   0   2      613.86      573.40     19.77 o 
  -8   0   2     1616.27     1530.79     59.30 o 
  -7   0   2     1149.55     1122.81     21.83 o 
  -6   0   2      917.66      993.78     17.88 o 
  -5   0   2        4.41        8.86      4.45 o 
  -4   0   2     4077.44     3835.24     45.22 o 
  -3   0   2     2801.59     2952.30     28.96 o 
  -2   0   2      120.93      110.61      3.37 o 
   0   0   2     3164.31     3339.44     41.43 o 
   1   0   2      126.55      149.34     14.44 o 
   2   0   2      503.47      517.36     11.00 o 
   3   0   2    12682.79    13973.33    256.29 o 
   4   0   2     8060.07     8418.75    143.29 o 
   5   0   2     1555.35     1517.29     29.51 o 
   6   0   2       16.74       29.93      7.92 o 
   7   0   2      200.62      208.66     20.05 o 
   8   0   2      427.72      476.48     20.49 o 
   9   0   2      239.14      276.20     20.49 o 
 -10   1   2        0.05        0.99      6.30 o 
  -9   1   2       12.40       14.95      5.95 o 
  -8   1   2       48.56       38.52      5.98 o 
  -7   1   2      213.59      210.08      7.76 o 
  -6   1   2      876.49      848.57     11.11 o 
  -5   1   2      121.88      122.59      5.06 o 
  -4   1   2     1118.49     1247.07     12.27 o 
  -3   1   2        9.84        8.12      1.95 o 
  -2   1   2     1979.99     2235.66     13.95 o 
  -1   1   2     1796.61     1795.90     32.79 o 
   0   1   2      224.90      221.27      4.38 o 
   1   1   2     1948.96     1906.30     18.81 o 
   2   1   2       60.93       56.50      4.22 o 
   3   1   2       74.32      124.98      9.96 o 
   4   1   2      356.51      392.04     12.91 o 
   5   1   2       15.75       14.94      5.33 o 
   6   1   2      708.14      655.51     12.69 o 
   7   1   2        4.12       12.50      5.92 o 
   8   1   2       19.18       30.24      7.96 o 
   9   1   2      321.83      358.96     19.94 o 
 -10   2   2       30.33       23.94      7.97 o 
  -9   2   2      257.22      277.31     12.44 o 
  -8   2   2      437.26      412.02     10.67 o 
  -7   2   2      745.69      719.94     12.63 o 
  -6   2   2     1304.09     1286.43     14.98 o 
  -5   2   2     1483.01     1450.75     14.02 o 
  -4   2   2     1900.65     1895.32     15.48 o 
  -3   2   2     2938.05     2872.39     21.10 o 
  -2   2   2      610.46      572.09      7.29 o 
  -1   2   2     4536.81     4661.52     55.60 o 
   0   2   2     1900.18     1946.33     18.26 o 
   1   2   2     1152.31     1042.22     13.51 o 
   2   2   2     3718.58     3528.58     39.05 o 
   3   2   2       27.10       15.66      3.78 o 
   4   2   2     1808.28     1776.63     20.14 o 
   5   2   2     2233.36     2169.94     39.44 o 
   6   2   2       37.44       44.90      7.37 o 
   7   2   2      194.03      204.73     11.84 o 
   8   2   2      164.06      190.19     10.43 o 
   9   2   2      349.61      352.10     24.30 o 
 -10   3   2        0.13        3.39      6.29 o 
  -9   3   2       31.37       33.14      6.87 o 
  -8   3   2       41.36       54.50      6.25 o 
  -7   3   2      702.88      656.70     13.03 o 
  -6   3   2       19.57       18.51      3.81 o 
  -5   3   2       70.41       80.54      4.41 o 
  -4   3   2       42.67       58.44      2.91 o 
  -3   3   2       17.52       17.25      2.18 o 
  -2   3   2      253.40      267.32      5.48 o 
  -1   3   2     6481.85     6534.35    207.79 o 
   0   3   2      563.84      566.43      5.83 o 
   1   3   2     1126.21     1174.09     13.38 o 
   2   3   2     1019.73     1078.53     14.61 o 
   3   3   2     2801.95     3102.32     29.87 o 
   4   3   2       46.11       58.57      5.72 o 
   5   3   2       98.15      111.61      6.48 o 
   6   3   2       69.81       75.18      8.04 o 
   7   3   2        0.44        4.87      6.08 o 
   8   3   2       11.68       12.57      7.10 o 
   9   3   2      264.37      262.29     14.18 o 
 -10   4   2      185.36      169.65      9.65 o 
  -9   4   2       71.89       85.69      9.17 o 
  -8   4   2       82.20      101.90      7.02 o 
  -7   4   2       78.94       85.01      5.30 o 
  -6   4   2        3.68        2.80      3.58 o 
  -5   4   2     2423.70     2384.54     21.61 o 
  -4   4   2     1485.61     1526.93     13.17 o 
  -3   4   2      107.88       87.98      2.30 o 
  -2   4   2       66.03       46.52      3.58 o 
  -1   4   2     5847.93     5905.20     96.53 o 
   0   4   2    10246.39    11077.13    110.02 o 
   1   4   2    15279.31    15637.28    174.16 o 
   2   4   2     1939.16     1849.97     21.02 o 
   3   4   2        8.32       39.53      6.27 o 
   4   4   2      699.19      597.65      9.44 o 
   5   4   2     1144.18     1158.49     15.81 o 
   6   4   2      377.78      391.36     12.08 o 
   7   4   2     1193.43     1150.74     20.22 o 
   8   4   2      311.49      329.00     12.99 o 
   9   4   2      109.07       93.94     12.20 o 
 -10   5   2       35.27       37.09      8.65 o 
  -9   5   2        4.51        7.92      5.68 o 
  -8   5   2        9.87        3.83      5.58 o 
  -7   5   2      179.67      173.12      7.16 o 
  -6   5   2     1064.52     1054.24     14.58 o 
  -5   5   2       73.63       79.92      4.10 o 
  -4   5   2       49.51       60.01      2.91 o 
  -3   5   2     1137.92     1200.17      9.51 o 
  -2   5   2      102.48      107.51      4.90 o 
  -1   5   2     4225.55     4226.99     47.68 o 
   0   5   2      160.30      175.58      3.95 o 
   1   5   2      803.35      854.28      8.35 o 
   2   5   2     1496.43     1507.48     16.51 o 
   3   5   2        8.62        6.38      3.93 o 
   4   5   2      186.33      183.64      6.48 o 
   5   5   2      192.12      203.81      8.04 o 
   6   5   2      422.24      428.73     18.67 o 
   7   5   2       26.81       41.46      7.73 o 
   8   5   2        7.67       10.60      7.77 o 
 -10   6   2      538.60      576.25     17.18 o 
  -9   6   2      203.33      218.72      8.67 o 
  -8   6   2      173.94      183.34      7.85 o 
  -7   6   2      235.12      251.11      7.86 o 
  -6   6   2      930.45      904.66     16.17 o 
  -5   6   2      327.75      315.76      7.17 o 
  -4   6   2      302.54      267.30      5.17 o 
  -3   6   2     1391.79     1365.30     13.18 o 
  -2   6   2     4964.06     5122.58     57.15 o 
  -1   6   2      410.81      325.37      4.45 o 
   0   6   2      446.86      390.83      4.67 o 
   1   6   2     1499.96     1557.49     13.00 o 
   2   6   2      927.54      907.43      9.80 o 
   3   6   2     3351.37     3181.76     31.10 o 
   4   6   2      140.67      144.84      5.87 o 
   5   6   2        8.22       12.71      4.84 o 
   6   6   2     2722.24     2580.23     33.04 o 
   7   6   2      903.38      901.62     27.10 o 
   8   6   2      426.24      374.53     13.07 o 
  -9   7   2       16.45       16.77      6.21 o 
  -8   7   2      150.30      143.07      9.38 o 
  -7   7   2      106.30      110.30     10.53 o 
  -6   7   2       77.28       87.88      4.52 o 
  -5   7   2       41.46       37.42      3.56 o 
  -4   7   2      619.52      685.41      7.42 o 
  -3   7   2        0.98        1.93      1.44 o 
  -2   7   2      922.68     1151.46     11.51 o 
  -1   7   2      210.21      247.44      4.54 o 
   0   7   2        2.70        2.81      2.12 o 
   1   7   2        0.36        4.97      2.43 o 
   2   7   2      223.65      270.68      4.80 o 
   3   7   2      726.47      781.53     11.67 o 
   4   7   2      355.58      379.74      7.77 o 
   5   7   2      326.25      323.50      8.90 o 
   6   7   2        2.85        9.15      6.20 o 
   7   7   2       60.33       74.80      8.86 o 
   8   7   2       27.67       14.86      8.44 o 
  -9   8   2      283.34      294.33     10.47 o 
  -8   8   2       96.31       93.90      6.70 o 
  -7   8   2      606.17      625.78     12.45 o 
  -6   8   2     2745.72     2744.02     28.67 o 
  -5   8   2      226.66      222.68     10.50 o 
  -4   8   2      430.81      403.42      4.41 o 
  -3   8   2     7507.76     8217.19    166.17 o 
  -2   8   2     7195.64     7783.45    120.44 o 
  -1   8   2       66.38       56.43      2.54 o 
   0   8   2      383.42      282.99      7.62 o 
   1   8   2      580.64      726.91      8.63 o 
   2   8   2     2318.59     2267.58     21.39 o 
   3   8   2     1884.79     1986.03     21.37 o 
   4   8   2       18.15       27.49      4.54 o 
   5   8   2       10.12       11.13      4.90 o 
   6   8   2     1864.79     1766.60     28.32 o 
   7   8   2      549.24      534.54     16.01 o 
   8   8   2       12.69        3.09      7.01 o 
  -9   9   2        2.57        0.71      7.51 o 
  -8   9   2        5.19        7.08      4.14 o 
  -7   9   2      569.16      551.18     10.86 o 
  -6   9   2       82.59       92.74      6.96 o 
  -5   9   2      390.96      386.32      6.42 o 
  -4   9   2       13.44        7.94      2.45 o 
  -3   9   2     1323.19     1248.09     31.96 o 
  -2   9   2       91.96      126.45      7.38 o 
  -1   9   2      396.93      427.33      6.53 o 
   0   9   2        0.52        1.66      2.23 o 
   1   9   2      740.70      788.12     10.31 o 
   2   9   2       45.15       45.45      4.79 o 
   3   9   2      559.24      590.04      9.27 o 
   4   9   2      576.56      549.55      9.54 o 
   5   9   2       78.43      100.65      6.36 o 
   6   9   2       28.83       39.68      7.03 o 
   7   9   2        0.58        4.10      5.90 o 
   8   9   2       16.68       21.36      7.74 o 
  -9  10   2       79.17       90.89     13.39 o 
  -8  10   2      159.73      155.97      6.25 o 
  -7  10   2      141.12      161.96      8.00 o 
  -6  10   2       15.83       15.70      4.76 o 
  -5  10   2     1193.95     1201.12     15.43 o 
  -4  10   2     1027.61      963.15     10.87 o 
  -3  10   2      239.65      253.39      4.86 o 
  -2  10   2      418.27      362.06      4.21 o 
  -1  10   2     1309.30     1313.70     15.32 o 
   0  10   2     2552.94     2546.17     24.86 o 
   1  10   2     2241.46     2289.01     23.01 o 
   2  10   2      258.26      249.22      5.94 o 
   3  10   2      964.38      974.70     19.57 o 
   4  10   2      858.86      908.84     15.59 o 
   5  10   2      460.19      449.95     12.90 o 
   6  10   2       38.50       34.15      7.89 o 
   7  10   2       90.41       91.41      8.33 o 
   8  10   2       66.04       54.06      8.57 o 
  -9  11   2       17.51        5.91     13.23 o 
  -8  11   2       74.60       67.96     21.93 o 
  -7  11   2      209.97      194.65      9.49 o 
  -6  11   2      137.06      140.85      7.10 o 
  -5  11   2       21.55       28.48      3.10 o 
  -4  11   2      257.31      270.83      4.56 o 
  -3  11   2       12.79       20.25      2.99 o 
  -2  11   2      958.46     1090.25      9.31 o 
  -1  11   2       18.93       16.41      2.96 o 
   0  11   2       54.61       54.99      4.22 o 
   1  11   2       10.14        8.97      3.29 o 
   2  11   2       81.20       84.50      5.60 o 
   3  11   2        0.07        4.59      4.60 o 
   4  11   2       67.82       65.73      6.68 o 
   5  11   2       90.98       87.01      8.35 o 
   6  11   2        0.04        0.27      5.33 o 
   7  11   2        4.85        4.99      5.88 o 
  -8  12   2      243.17      233.99     32.05 o 
  -7  12   2      411.83      380.04     17.56 o 
  -6  12   2      191.10      195.88      6.97 o 
  -5  12   2      920.78      918.15     17.19 o 
  -4  12   2       54.10       73.30      6.08 o 
  -3  12   2        3.64        8.12      1.34 o 
  -2  12   2      706.84      660.97     11.60 o 
  -1  12   2      780.03      799.13     10.27 o 
   0  12   2      152.97      149.98      4.54 o 
   1  12   2     2108.81     2202.11     20.25 o 
   2  12   2      622.97      601.26      9.42 o 
   3  12   2      416.29      452.76     12.28 o 
   4  12   2      160.18      187.92      8.73 o 
   5  12   2      584.00      574.99     12.35 o 
   6  12   2       45.62       56.49      8.72 o 
   7  12   2      110.48      139.61      8.65 o 
  -8  13   2        1.92      -13.36     13.79 o 
  -7  13   2       46.39       64.88     12.31 o 
  -6  13   2        8.25        2.13      3.74 o 
  -5  13   2      259.13      265.05     14.15 o 
  -4  13   2      202.44      198.29     15.45 o 
  -3  13   2       49.52       43.16      2.18 o 
  -2  13   2      358.17      371.00      5.47 o 
  -1  13   2       31.67       34.57      4.33 o 
   0  13   2      171.33      157.37      7.67 o 
   1  13   2       60.14       67.88      8.33 o 
   2  13   2      308.93      284.91      6.11 o 
   3  13   2      342.54      349.98     11.58 o 
   4  13   2      333.65      324.15     10.02 o 
   5  13   2      160.14      165.09      9.81 o 
   6  13   2       61.99       66.69      9.39 o 
   7  13   2       24.31       26.48      7.91 o 
  -8  14   2      199.17      228.78     39.25 o 
  -7  14   2      280.60      298.11     17.20 o 
  -6  14   2      342.55      333.53     14.69 o 
  -5  14   2       65.32       70.93      9.32 o 
  -4  14   2      427.45      481.14     16.97 o 
  -3  14   2      563.53      566.35      7.17 o 
  -2  14   2       94.30       92.92      7.27 o 
  -1  14   2      461.85      442.93     10.97 o 
   0  14   2      848.09      872.18     17.96 o 
   1  14   2       31.47       26.59      4.05 o 
   2  14   2      467.67      474.41      7.91 o 
   3  14   2      249.57      266.83      7.39 o 
   4  14   2      701.69      697.41     14.36 o 
   5  14   2      153.17      154.02      9.12 o 
   6  14   2        1.89        2.30      7.09 o 
  -7  15   2        8.56        9.68     10.09 o 
  -6  15   2        0.88        0.18     10.76 o 
  -5  15   2       60.13       77.88     12.84 o 
  -4  15   2      123.00      153.32     12.97 o 
  -3  15   2       17.94       17.98      2.15 o 
  -2  15   2       20.16       26.74      3.34 o 
  -1  15   2       21.55       16.55      4.69 o 
   0  15   2      134.37      149.88      5.26 o 
   1  15   2      103.68      103.42      5.77 o 
   2  15   2        1.96        3.40      3.95 o 
   3  15   2        0.93        2.23      4.08 o 
   4  15   2       11.76        7.13      6.81 o 
   5  15   2        0.22       -0.34      5.81 o 
   6  15   2       22.93       21.50      9.13 o 
  -7  16   2       24.47       27.74     11.20 o 
  -6  16   2      140.20      133.65     15.16 o 
  -5  16   2       84.70      120.11     12.61 o 
  -4  16   2      718.24      693.79     14.18 o 
  -3  16   2      252.51      249.48      6.54 o 
  -2  16   2       50.89       57.85      4.89 o 
  -1  16   2      271.52      268.44      8.01 o 
   0  16   2     1721.82     1708.74     20.75 o 
   1  16   2       40.86       40.72      4.64 o 
   2  16   2       30.12       36.07      4.67 o 
   3  16   2       36.63       28.82      5.05 o 
   4  16   2      523.10      469.14     16.55 o 
   5  16   2      194.78      199.57     10.46 o 
   6  16   2      133.79      156.50     24.42 o 
  -6  17   2       11.66       12.68     11.40 o 
  -5  17   2       30.61       33.40     11.04 o 
  -4  17   2       19.06       12.16      8.31 o 
  -3  17   2      110.34      109.39      5.37 o 
  -2  17   2       37.48       46.00      5.27 o 
  -1  17   2        5.68       14.81      4.45 o 
   0  17   2       31.11       33.38      5.02 o 
   1  17   2      169.27      171.79      8.16 o 
   2  17   2      576.61      547.19     15.29 o 
   3  17   2       92.30       91.98      8.53 o 
   4  17   2       73.76       60.56      7.70 o 
   5  17   2       37.75       31.40     12.51 o 
  -6  18   2      112.16      125.76     15.74 o 
  -5  18   2       13.55       17.28      6.56 o 
  -4  18   2       12.92       11.75      7.87 o 
  -3  18   2       58.86       51.73     10.12 o 
  -2  18   2      117.26      126.71      7.23 o 
  -1  18   2      126.98      139.75      8.35 o 
   0  18   2       15.75       14.52      5.41 o 
   1  18   2      331.03      342.46      8.91 o 
   2  18   2      103.13      105.50      9.87 o 
   3  18   2       19.12       17.31      5.53 o 
   4  18   2        8.66        7.36      5.49 o 
   5  18   2      228.03      254.60     23.38 o 
  -5  19   2       23.18       20.51     15.06 o 
  -4  19   2      122.56      116.44     16.55 o 
  -3  19   2       21.86       15.72      6.61 o 
  -2  19   2        0.11        0.43      2.77 o 
  -1  19   2        5.98        9.98      3.73 o 
   0  19   2       84.97       80.89      6.37 o 
   1  19   2       87.78       75.82      5.92 o 
   2  19   2       81.41       84.26      9.60 o 
   3  19   2       14.01        6.10      5.62 o 
   4  19   2        1.52        5.00     11.38 o 
  -4  20   2       21.68       12.62     21.43 o 
  -3  20   2      152.02      138.83      9.52 o 
  -2  20   2        7.49        4.19      8.01 o 
  -1  20   2      166.43      153.54      7.25 o 
   0  20   2       81.18       99.24      6.70 o 
   1  20   2      167.32      171.74      8.46 o 
   2  20   2      129.31      145.42      7.38 o 
   3  20   2      162.63      147.22     12.80 o 
  -3  21   2        0.60        4.99     13.81 o 
  -2  21   2       30.98       26.77      7.79 o 
  -1  21   2       89.47       93.22     11.59 o 
   0  21   2        0.22        3.64      4.75 o 
   1  21   2       16.90       14.22      6.45 o 
   2  21   2       94.20      108.38     15.78 o 
 -10   1   3      146.53      144.68      9.53 o 
  -9   1   3      185.64      211.35      8.89 o 
  -8   1   3       15.12       13.53      5.25 o 
  -7   1   3      343.76      334.72      7.65 o 
  -6   1   3      252.55      266.73      6.70 o 
  -5   1   3     1208.58     1185.45     11.82 o 
  -4   1   3     7462.01     7759.45     65.18 o 
  -3   1   3     6467.82     6716.24     49.09 o 
  -2   1   3     1489.74     1430.55     22.98 o 
  -1   1   3     3470.31     3231.04     29.04 o 
   0   1   3     1216.22     1111.19     13.28 o 
   1   1   3       28.90       28.94      6.59 o 
   2   1   3     1464.92     1451.53     20.24 o 
   3   1   3      864.27      761.71     12.22 o 
   4   1   3     1716.04     1535.79     22.65 o 
   5   1   3      630.58      649.83     21.30 o 
   6   1   3       74.06      114.62     11.16 o 
   7   1   3       82.80       95.37      8.62 o 
   8   1   3      118.80       97.90     11.26 o 
 -10   2   3       14.78       16.47      7.82 o 
  -9   2   3       75.27       85.01      9.05 o 
  -8   2   3     1095.86     1067.74     18.40 o 
  -7   2   3       59.24       77.57      8.48 o 
  -6   2   3       61.54       64.90      4.00 o 
  -5   2   3     2321.95     2497.11     21.47 o 
  -4   2   3      726.64      817.67      7.84 o 
  -3   2   3      374.72      411.01      4.34 o 
  -2   2   3      953.87     1073.65      7.42 o 
  -1   2   3    94089.76    98651.87   3011.81 o 
   0   2   3      760.55      678.46      9.41 o 
   1   2   3      423.25      361.37      7.96 o 
   2   2   3     1599.26     1858.34     20.08 o 
   3   2   3      574.27      587.50      9.96 o 
   4   2   3      911.51      961.70     25.98 o 
   5   2   3     1328.53     1335.56     18.54 o 
   6   2   3     1224.10     1142.21     20.45 o 
   7   2   3        0.02       11.52      8.96 o 
   8   2   3        6.06       15.06      9.57 o 
 -10   3   3       95.07       93.35     16.38 o 
  -9   3   3      162.48      170.37     11.42 o 
  -8   3   3     1166.74     1143.69     16.18 o 
  -7   3   3     2263.88     2261.67     28.78 o 
  -6   3   3     1358.33     1327.63     15.17 o 
  -5   3   3      462.73      456.39      7.99 o 
  -4   3   3      219.37      177.14      4.34 o 
  -3   3   3      174.87      159.39      5.32 o 
  -2   3   3     2351.78     2277.67     33.40 o 
  -1   3   3     7837.83     8014.89    108.01 o 
   0   3   3     1071.40     1066.50     11.59 o 
   1   3   3     2034.49     1716.48     17.53 o 
   2   3   3     2264.74     2169.10     23.29 o 
   3   3   3     2326.29     2295.59     27.13 o 
   4   3   3      601.09      631.75     10.59 o 
   5   3   3       10.12       14.65      5.75 o 
   6   3   3      360.20      362.27     11.54 o 
   7   3   3      474.17      465.70     18.60 o 
   8   3   3      157.28      181.83     16.20 o 
 -10   4   3        6.31       10.78      6.16 o 
  -9   4   3        0.29        0.10      4.91 o 
  -8   4   3       52.04       52.83      6.31 o 
  -7   4   3       92.90       97.42      5.15 o 
  -6   4   3     1175.84     1179.42     12.86 o 
  -5   4   3       14.40        7.06      2.24 o 
  -4   4   3      103.99      146.01      3.81 o 
  -3   4   3      341.58      365.40      6.24 o 
  -2   4   3     5925.79     6257.75     88.24 o 
  -1   4   3      846.37      829.56      8.71 o 
   0   4   3     1742.50     1733.35     16.58 o 
   1   4   3        0.18        1.30      2.96 o 
   2   4   3     1061.48     1182.25     13.21 o 
   3   4   3       12.94       16.77      3.82 o 
   4   4   3      147.23      142.01      7.00 o 
   5   4   3      899.24      901.48     18.19 o 
   6   4   3        4.28        6.68      5.81 o 
   7   4   3       24.65       21.76      7.68 o 
   8   4   3       50.46       64.24      8.72 o 
 -10   5   3      157.40      152.23      9.48 o 
  -9   5   3      117.43      121.22      8.06 o 
  -8   5   3      781.59      766.66     13.85 o 
  -7   5   3      468.83      508.56     10.24 o 
  -6   5   3     2798.31     2726.33     25.10 o 
  -5   5   3      793.04      699.17      8.83 o 
  -4   5   3      249.55      214.84      3.10 o 
  -3   5   3      700.67      749.42     11.02 o 
  -2   5   3     3622.79     3601.20     37.08 o 
  -1   5   3     1585.16     1513.48     26.19 o 
   0   5   3     9011.68     9040.44     99.54 o 
   1   5   3     2584.60     2520.62     27.73 o 
   2   5   3     1286.16     1299.47     14.13 o 
   3   5   3      368.24      373.21      7.28 o 
   4   5   3      225.17      228.73      7.76 o 
   5   5   3     1186.97     1129.38     18.86 o 
   6   5   3      480.00      428.34     12.38 o 
   7   5   3      712.89      665.73     17.75 o 
   8   5   3      203.67      231.93     15.38 o 
 -10   6   3      137.85      155.89      8.82 o 
  -9   6   3        3.91        2.37      5.58 o 
  -8   6   3       12.64       14.50      4.98 o 
  -7   6   3     2302.63     2260.93     23.50 o 
  -6   6   3      239.87      244.61      6.54 o 
  -5   6   3       21.64       12.01      3.29 o 
  -4   6   3      105.70      114.16      2.59 o 
  -3   6   3     1861.14     1914.42     23.68 o 
  -2   6   3      544.09      468.48     11.85 o 
  -1   6   3     1624.00     1795.76     13.83 o 
   0   6   3      522.16      586.26      6.88 o 
   1   6   3     2701.33     2970.28     26.90 o 
   2   6   3     1276.73     1364.76     15.53 o 
   3   6   3       37.99       62.73      7.06 o 
   4   6   3      331.45      315.54      8.04 o 
   5   6   3     1264.06     1351.45     22.77 o 
   6   6   3       39.04       27.79      6.63 o 
   7   6   3        0.30       -0.93      6.76 o 
   8   6   3        2.19        4.46      7.87 o 
 -10   7   3      185.15      232.51     12.19 o 
  -9   7   3      463.62      453.26     11.23 o 
  -8   7   3       29.57       29.44      4.85 o 
  -7   7   3      220.38      222.59      7.71 o 
  -6   7   3       96.99      106.05      3.70 o 
  -5   7   3     1163.90     1151.89     11.65 o 
  -4   7   3      511.14      522.40     18.44 o 
  -3   7   3      646.54      548.47     10.29 o 
  -2   7   3     1755.60     1636.93     18.43 o 
  -1   7   3     1334.65     1315.43     14.04 o 
   0   7   3     9442.34     9837.63    100.01 o 
   1   7   3     5617.09     5948.33     58.01 o 
   2   7   3     2037.94     2090.92     22.85 o 
   3   7   3      890.81      874.07     12.41 o 
   4   7   3     1694.18     1652.85     22.04 o 
   5   7   3     2749.40     2613.64     31.64 o 
   6   7   3     1652.92     1673.80     27.41 o 
   7   7   3      354.10      345.16     12.17 o 
   8   7   3      277.31      251.95     14.33 o 
  -9   8   3        2.91       14.16      5.86 o 
  -8   8   3      147.36      161.37      8.58 o 
  -7   8   3      109.05      120.60      5.70 o 
  -6   8   3     1149.43     1106.37     13.16 o 
  -5   8   3      266.01      255.00      3.67 o 
  -4   8   3       75.31       81.73      6.65 o 
  -3   8   3       42.20       50.84      9.74 o 
  -2   8   3      700.99      828.59      7.39 o 
  -1   8   3       59.83       68.60      5.76 o 
   0   8   3      127.56      129.75      5.71 o 
   1   8   3      203.40      240.37      9.52 o 
   2   8   3       43.83       66.06      4.08 o 
   3   8   3        4.73        3.34      3.84 o 
   4   8   3      136.86      124.06      8.88 o 
   5   8   3       73.25       69.53      6.79 o 
   6   8   3      120.17      134.29      9.01 o 
   7   8   3      300.10      282.66     11.32 o 
   8   8   3        8.15       26.20      9.32 o 
  -9   9   3      272.14      304.92     15.29 o 
  -8   9   3      375.65      382.30     16.93 o 
  -7   9   3      267.53      283.66      8.10 o 
  -6   9   3        2.84        0.14      3.06 o 
  -5   9   3     1563.95     1696.17     63.21 o 
  -4   9   3      818.36      818.16     17.26 o 
  -3   9   3     2102.00     2029.36     39.62 o 
  -2   9   3      662.68      581.40      6.72 o 
  -1   9   3      806.82      836.42      8.19 o 
   0   9   3       78.50       81.43      6.62 o 
   1   9   3     1381.00     1407.03     15.49 o 
   2   9   3     1078.12     1136.60     13.38 o 
   3   9   3     1299.09     1218.87     15.57 o 
   4   9   3      852.07      865.78     14.55 o 
   5   9   3      301.92      328.41     13.95 o 
   6   9   3     1090.62     1055.41     21.80 o 
   7   9   3      399.98      361.97     15.49 o 
  -9  10   3       65.65       63.51     12.61 o 
  -8  10   3       74.52       73.58      6.15 o 
  -7  10   3     1855.67     1779.09     18.87 o 
  -6  10   3      124.88      113.47      2.54 o 
  -5  10   3       20.48       33.83      6.90 o 
  -4  10   3        0.78        7.75      5.68 o 
  -3  10   3     1209.40     1240.63     22.30 o 
  -2  10   3        2.14        0.48      2.15 o 
  -1  10   3       59.09       50.06      5.21 o 
   0  10   3        5.34        2.73      2.74 o 
   1  10   3      590.02      642.69      8.42 o 
   2  10   3        1.26        3.22      4.14 o 
   3  10   3       92.37       98.73      6.30 o 
   4  10   3      178.98      197.47      7.12 o 
   5  10   3       32.98       41.84      6.56 o 
   6  10   3       20.59       26.96      6.71 o 
   7  10   3       14.72        8.82      7.83 o 
  -9  11   3       30.13       26.94      9.73 o 
  -8  11   3      532.14      540.52     20.66 o 
  -7  11   3      702.58      667.78     10.56 o 
  -6  11   3      412.33      358.88     17.94 o 
  -5  11   3      264.87      255.81     10.64 o 
  -4  11   3      319.94      316.59     10.14 o 
  -3  11   3     1317.62     1340.85     34.32 o 
  -2  11   3      468.07      413.28      6.28 o 
  -1  11   3       63.85       56.86      3.90 o 
   0  11   3      379.96      339.12      5.71 o 
   1  11   3      475.98      488.55      7.92 o 
   2  11   3     1063.25     1070.50     17.64 o 
   3  11   3     1083.36     1085.33     17.91 o 
   4  11   3      131.85      159.25      9.12 o 
   5  11   3      390.83      384.01     10.11 o 
   6  11   3        5.02       10.85      5.93 o 
   7  11   3       69.56       71.45      8.50 o 
  -8  12   3        9.77       -0.33      7.97 o 
  -7  12   3       64.10       72.36     11.80 o 
  -6  12   3       16.99       18.63      8.95 o 
  -5  12   3      257.10      277.07     14.25 o 
  -4  12   3        5.35        5.63      6.77 o 
  -3  12   3      593.01      544.90      9.74 o 
  -2  12   3        6.77        7.95      2.72 o 
  -1  12   3      166.43      177.50      5.58 o 
   0  12   3      863.14      844.48     10.04 o 
   1  12   3      705.54      681.63     12.18 o 
   2  12   3       76.52       80.93      6.27 o 
   3  12   3        0.01        4.59      6.07 o 
   4  12   3      677.86      620.41     17.58 o 
   5  12   3       48.48       41.25      6.38 o 
   6  12   3       81.01       82.97      9.51 o 
   7  12   3      265.63      268.39     12.50 o 
  -8  13   3       57.75       45.20      9.55 o 
  -7  13   3       75.24      109.04     23.75 o 
  -6  13   3      209.12      199.97     13.56 o 
  -5  13   3       73.03       91.07      9.93 o 
  -4  13   3      974.33      916.36     33.21 o 
  -3  13   3       60.08       63.21      4.87 o 
  -2  13   3       74.00       75.93      3.87 o 
  -1  13   3      409.91      399.89      7.17 o 
   0  13   3     1425.52     1379.46     15.66 o 
   1  13   3      356.14      356.16      6.70 o 
   2  13   3      238.42      246.79      7.00 o 
   3  13   3      412.00      427.30     10.58 o 
   4  13   3      395.21      366.46     18.80 o 
   5  13   3      376.16      371.94     11.20 o 
   6  13   3       45.01       51.50      9.86 o 
  -8  14   3       25.76       25.93      8.98 o 
  -7  14   3       17.75       21.09     12.34 o 
  -6  14   3      135.03      160.02     13.66 o 
  -5  14   3       50.89       58.07     10.39 o 
  -4  14   3       83.15       94.80     10.60 o 
  -3  14   3       45.69       44.60      9.15 o 
  -2  14   3       38.66       38.66      2.95 o 
  -1  14   3      633.77      639.96     12.17 o 
   0  14   3       86.75       96.42      4.80 o 
   1  14   3      127.86      127.94      7.57 o 
   2  14   3      227.55      223.69      7.32 o 
   3  14   3      119.50      120.06      7.35 o 
   4  14   3        0.08        9.63      7.88 o 
   5  14   3        1.15        0.69      6.22 o 
   6  14   3       30.08       36.64     11.09 o 
  -7  15   3      163.77      156.06     16.55 o 
  -6  15   3      180.06      167.41     14.65 o 
  -5  15   3      247.10      266.51     19.53 o 
  -4  15   3      602.76      562.12     11.92 o 
  -3  15   3      299.82      319.41      9.50 o 
  -2  15   3      200.80      211.97      6.35 o 
  -1  15   3      689.96      704.87     12.24 o 
   0  15   3      111.88      115.12      5.45 o 
   1  15   3        4.89        2.09      4.47 o 
   2  15   3        2.89        5.59      4.63 o 
   3  15   3       11.67       15.23      5.01 o 
   4  15   3      191.83      201.69     11.25 o 
   5  15   3       10.19       17.45      7.25 o 
   6  15   3      164.84      168.85     13.15 o 
  -7  16   3        3.91        7.27     11.70 o 
  -6  16   3        0.09        6.01     10.90 o 
  -5  16   3       35.54       38.46      7.67 o 
  -4  16   3       19.17       16.19      9.01 o 
  -3  16   3      339.18      331.85     16.16 o 
  -2  16   3      299.79      303.79      6.44 o 
  -1  16   3      418.65      402.36     13.22 o 
   0  16   3      324.18      322.31      7.18 o 
   1  16   3      593.33      574.43     10.05 o 
   2  16   3        7.23        6.91      4.60 o 
   3  16   3        0.09        1.20      4.76 o 
   4  16   3      125.18       76.57     14.85 o 
   5  16   3       12.06       25.44      7.84 o 
  -6  17   3      113.30      122.49     17.36 o 
  -5  17   3       13.29       26.03      7.72 o 
  -4  17   3       22.82       13.57      7.44 o 
  -3  17   3      165.26      155.36     12.18 o 
  -2  17   3      691.10      674.58     11.03 o 
  -1  17   3      306.19      296.67      7.89 o 
   0  17   3        2.10        7.76      3.63 o 
   1  17   3      152.83      169.11      6.50 o 
   2  17   3      234.22      224.54      8.78 o 
   3  17   3       27.10       27.58      6.23 o 
   4  17   3       66.82       50.28      8.77 o 
   5  17   3       11.40        9.31      5.91 o 
  -6  18   3        5.18       12.52     11.79 o 
  -5  18   3       64.08       56.63     28.07 o 
  -4  18   3        0.29        0.31     10.47 o 
  -3  18   3       29.86       26.47     10.14 o 
  -2  18   3        5.98        6.90      3.37 o 
  -1  18   3      104.54      119.04      7.15 o 
   0  18   3        2.59        1.96      4.31 o 
   1  18   3       52.61       54.42      6.22 o 
   2  18   3       67.71       64.49      6.09 o 
   3  18   3       23.76       24.81      6.05 o 
   4  18   3        8.18       11.83      7.64 o 
  -5  19   3       78.07       98.65     17.10 o 
  -4  19   3       54.77       62.57     14.41 o 
  -3  19   3        0.86        4.90      7.43 o 
  -2  19   3      190.34      192.36      9.71 o 
  -1  19   3      214.31      212.96      9.08 o 
   0  19   3       73.24       60.41      6.80 o 
   1  19   3      270.18      278.88      9.01 o 
   2  19   3      142.32      149.47     10.57 o 
   3  19   3       43.27       26.25      6.56 o 
  -4  20   3        1.78       -7.56     12.23 o 
  -3  20   3       34.11       47.03     13.20 o 
  -2  20   3       85.37       93.67     16.24 o 
  -1  20   3        5.46        5.42      3.89 o 
   0  20   3        0.23        3.70      5.43 o 
   1  20   3       48.60       41.30      6.05 o 
   2  20   3       26.32       32.23      6.13 o 
  -3  21   3       66.45       71.63     23.12 o 
  -2  21   3        3.43       -7.71      8.23 o 
  -1  21   3       25.69       28.22      8.25 o 
   0  21   3       65.84       68.20      6.46 o 
   1  21   3       92.91       96.10      7.60 o 
 -10   0   4      184.01      181.95     13.50 o 
  -9   0   4      683.55      683.61     24.82 o 
  -8   0   4      110.60      131.75     11.50 o 
  -7   0   4      587.07      577.77     12.71 o 
  -6   0   4      107.11      124.73      7.04 o 
  -5   0   4      565.98      722.17     21.55 o 
  -4   0   4     7752.62     7937.46     88.60 o 
  -3   0   4     3919.08     3821.97     43.19 o 
  -2   0   4    10708.34    11444.92    224.81 o 
  -1   0   4     2057.96     2192.03     40.06 o 
   0   0   4     6327.43     6045.87     89.66 o 
   1   0   4      217.57      171.71      8.48 o 
   2   0   4      320.71      439.29     14.20 o 
   3   0   4      449.16      367.35     21.15 o 
   4   0   4     2065.27     2019.88     41.53 o 
   5   0   4       90.36      111.57     13.23 o 
   6   0   4      308.96      290.81     16.85 o 
   7   0   4      345.42      374.53     17.64 o 
   8   0   4      168.96      205.09     18.84 o 
 -10   1   4       31.50       36.25      6.65 o 
  -9   1   4       23.82       27.02      5.80 o 
  -8   1   4        0.19        0.31      4.50 o 
  -7   1   4      217.27      227.39      7.84 o 
  -6   1   4        7.84        6.42      3.01 o 
  -5   1   4      271.98      335.21      5.20 o 
  -4   1   4       14.10       31.89      2.58 o 
  -3   1   4     2462.57     2405.88     33.07 o 
  -2   1   4      311.67      338.77      7.55 o 
  -1   1   4     1299.39     1442.04     14.73 o 
   0   1   4      212.24      214.43      5.19 o 
   1   1   4      769.53      716.87      9.85 o 
   2   1   4      750.48      864.32     17.59 o 
   3   1   4        0.74        0.65      4.06 o 
   4   1   4       68.45       69.18      6.73 o 
   5   1   4      330.40      348.84     13.64 o 
   6   1   4       48.26       44.36      9.01 o 
   7   1   4        0.20       -7.28      7.28 o 
   8   1   4        1.54       -5.02      7.47 o 
 -10   2   4      216.34      227.47      9.33 o 
  -9   2   4       74.59       85.72      7.29 o 
  -8   2   4      239.05      216.63      7.72 o 
  -7   2   4      430.61      457.06     11.30 o 
  -6   2   4      799.01      808.87     12.62 o 
  -5   2   4      141.98      127.19      4.76 o 
  -4   2   4      437.09      401.51      5.05 o 
  -3   2   4     2973.18     2822.41     33.22 o 
  -2   2   4     4454.78     4462.62     90.00 o 
  -1   2   4      436.46      497.96      6.45 o 
   0   2   4       46.09       83.46      8.04 o 
   1   2   4     3068.33     2930.07     37.90 o 
   2   2   4      771.18      687.99     12.53 o 
   3   2   4      396.24      343.81     10.14 o 
   4   2   4      410.97      386.03     15.99 o 
   5   2   4      930.32      890.55     18.23 o 
   6   2   4      696.28      660.64     15.67 o 
   7   2   4      296.68      269.77     12.09 o 
   8   2   4      201.39      179.92     12.96 o 
 -10   3   4        0.35        1.36      6.18 o 
  -9   3   4        8.92       14.89      6.14 o 
  -8   3   4       41.39       31.71      5.76 o 
  -7   3   4        4.21        7.10      4.92 o 
  -6   3   4       54.74       59.80      3.78 o 
  -5   3   4      284.39      343.95      4.66 o 
  -4   3   4        4.26       18.81      2.25 o 
  -3   3   4      587.44      577.70      7.19 o 
  -2   3   4      100.33       98.88      2.13 o 
  -1   3   4     5097.11     4994.93     71.60 o 
   0   3   4      855.34      821.07     11.03 o 
   1   3   4     1635.13     1684.92     29.45 o 
   2   3   4      136.49      124.38      6.11 o 
   3   3   4       13.07       12.58      5.14 o 
   4   3   4       65.74       68.76      6.79 o 
   5   3   4       33.96       44.03      7.26 o 
   6   3   4        1.73       10.52      6.85 o 
   7   3   4        8.21       12.31      7.55 o 
   8   3   4       21.05       23.87      8.97 o 
 -10   4   4       18.14       18.84      6.65 o 
  -9   4   4       45.16       47.54      6.93 o 
  -8   4   4      995.02      951.54     15.56 o 
  -7   4   4      628.36      668.63     12.82 o 
  -6   4   4      351.49      373.69      6.53 o 
  -5   4   4     1920.67     1882.03     21.75 o 
  -4   4   4      489.09      470.17      6.67 o 
  -3   4   4        5.11        4.32      0.95 o 
  -2   4   4     5577.61     5452.83     52.86 o 
  -1   4   4     6668.49     6476.27     76.05 o 
   0   4   4      594.54      571.90     10.68 o 
   1   4   4     3865.04     3962.01     41.72 o 
   2   4   4     1436.70     1389.25     18.93 o 
   3   4   4     1567.99     1485.63     18.26 o 
   4   4   4     2943.92     2953.39     35.89 o 
   5   4   4     2069.13     1909.25     25.07 o 
   6   4   4      322.72      312.14     11.12 o 
   7   4   4      493.75      484.10     16.52 o 
   8   4   4      252.87      232.90     15.40 o 
 -10   5   4        3.77       -1.41      5.48 o 
  -9   5   4       22.52       18.77      5.63 o 
  -8   5   4       12.30       15.26      5.67 o 
  -7   5   4        2.53        2.71      3.05 o 
  -6   5   4      386.83      389.18      7.65 o 
  -5   5   4       32.34       32.17      3.53 o 
  -4   5   4        0.03        4.24      1.70 o 
  -3   5   4      275.67      231.56     12.15 o 
  -2   5   4        5.40        4.69      1.80 o 
  -1   5   4     5216.85     5541.48     54.54 o 
   0   5   4      341.86      347.26      7.41 o 
   1   5   4      548.27      616.14     14.94 o 
   2   5   4        0.16        1.18      3.45 o 
   3   5   4       78.43       78.40      5.59 o 
   4   5   4       26.17       33.86      6.71 o 
   5   5   4      119.81      143.62      8.53 o 
   6   5   4        1.06        0.36      5.58 o 
   7   5   4       28.77       34.76      8.68 o 
   8   5   4        1.06       -6.42      8.62 o 
 -10   6   4       20.71       27.73      6.54 o 
  -9   6   4      465.36      483.35     11.87 o 
  -8   6   4      259.15      271.18     12.51 o 
  -7   6   4     1069.57     1085.22     12.55 o 
  -6   6   4      814.73      781.87      8.86 o 
  -5   6   4     2184.44     2226.44     17.68 o 
  -4   6   4     1421.08     1350.37     29.50 o 
  -3   6   4     1121.11     1083.18     20.02 o 
  -2   6   4      927.74      887.71      8.10 o 
  -1   6   4     8154.77     8535.45     92.84 o 
   0   6   4     4427.06     4633.07     47.01 o 
   1   6   4      731.61      709.83      9.07 o 
   2   6   4     2128.20     2078.22     26.84 o 
   3   6   4      665.14      660.76     12.70 o 
   4   6   4      799.81      827.50     13.43 o 
   5   6   4      116.70      130.80      7.80 o 
   6   6   4      167.84      166.92      9.96 o 
   7   6   4      136.20      148.18     10.32 o 
   8   6   4      130.76      121.14     12.65 o 
 -10   7   4       11.75       17.59      9.12 o 
  -9   7   4       50.27       60.18      5.54 o 
  -8   7   4        2.49        5.80      3.82 o 
  -7   7   4      369.81      358.03      7.55 o 
  -6   7   4       72.58       88.11      6.91 o 
  -5   7   4       34.20       53.19      3.39 o 
  -4   7   4      114.47      132.37      4.62 o 
  -3   7   4       48.66       65.31      7.18 o 
  -2   7   4      117.58      121.22      2.66 o 
  -1   7   4      800.18      786.76      8.13 o 
   0   7   4      914.97      949.28     12.32 o 
   1   7   4      129.28      141.36      4.45 o 
   2   7   4        0.43        7.51      4.23 o 
   3   7   4       31.83       23.31      4.64 o 
   4   7   4       12.79       30.74      7.53 o 
   5   7   4       18.87       32.87      7.37 o 
   6   7   4       15.42       17.96      8.63 o 
   7   7   4        3.13        8.83      7.45 o 
 -10   8   4      516.40      555.05     20.92 o 
  -9   8   4      289.55      278.84     10.97 o 
  -8   8   4        6.85        6.41      3.71 o 
  -7   8   4       53.56       61.37      3.82 o 
  -6   8   4     2957.12     2890.42     24.92 o 
  -5   8   4     1427.13     1381.35     24.62 o 
  -4   8   4       63.66       81.06      6.03 o 
  -3   8   4     2289.52     2291.68     30.40 o 
  -2   8   4     2852.61     2646.27     21.40 o 
  -1   8   4     2236.64     2388.64     20.76 o 
   0   8   4     1876.81     1778.73     19.04 o 
   1   8   4      699.01      601.63      8.53 o 
   2   8   4     3823.39     3780.58     41.68 o 
   3   8   4     1505.34     1517.59     18.54 o 
   4   8   4      587.65      572.64     14.03 o 
   5   8   4      325.30      366.30     13.19 o 
   6   8   4      507.99      542.00     14.31 o 
   7   8   4        6.68       12.21      7.79 o 
  -9   9   4       32.60       42.40     13.37 o 
  -8   9   4       43.34       55.44      5.68 o 
  -7   9   4       51.33       48.28      2.75 o 
  -6   9   4      115.33      121.31      6.45 o 
  -5   9   4        1.30        9.27      7.17 o 
  -4   9   4       17.05       15.89      7.37 o 
  -3   9   4      388.17      320.91      5.47 o 
  -2   9   4       93.43       74.57      1.73 o 
  -1   9   4      841.68      895.63      9.33 o 
   0   9   4      323.80      324.52      7.01 o 
   1   9   4      245.05      240.03      7.25 o 
   2   9   4      463.03      477.77      9.58 o 
   3   9   4       32.21       37.51      5.54 o 
   4   9   4        0.88       -3.08      5.04 o 
   5   9   4        2.92        0.69      6.32 o 
   6   9   4      116.81      131.24     11.99 o 
   7   9   4       10.19       12.54      9.86 o 
  -9  10   4       74.70       72.32     12.85 o 
  -8  10   4      271.79      270.17     14.64 o 
  -7  10   4       20.25       16.57      3.83 o 
  -6  10   4      409.73      405.52      9.76 o 
  -5  10   4      636.68      647.07     15.03 o 
  -4  10   4     1345.07     1270.72     34.63 o 
  -3  10   4      333.77      360.37     17.48 o 
  -2  10   4      299.37      280.17      3.70 o 
  -1  10   4     1688.29     1569.86     14.91 o 
   0  10   4     2533.98     2572.73     28.87 o 
   1  10   4     1052.73     1053.67     16.76 o 
   2  10   4      596.65      569.28     11.53 o 
   3  10   4     1743.01     1697.95     30.63 o 
   4  10   4     1031.13     1040.16     16.58 o 
   5  10   4      559.80      537.23     14.59 o 
   6  10   4      203.98      162.27      9.49 o 
   7  10   4      465.09      481.39     18.99 o 
  -9  11   4        1.68        0.43      7.31 o 
  -8  11   4      206.15      222.75     12.96 o 
  -7  11   4       27.22       23.40      7.34 o 
  -6  11   4       10.53        3.20     11.55 o 
  -5  11   4       57.92       79.68     10.30 o 
  -4  11   4        2.12        3.69      6.45 o 
  -3  11   4       51.84       45.08      4.27 o 
  -2  11   4       32.11       24.01      2.33 o 
  -1  11   4      307.83      309.19      5.69 o 
   0  11   4        3.12        4.76      2.80 o 
   1  11   4      171.18      180.11     10.25 o 
   2  11   4       79.71       81.88      7.41 o 
   3  11   4        0.39        2.40      4.13 o 
   4  11   4        2.54        5.62      5.29 o 
   5  11   4       16.65       14.59      5.98 o 
   6  11   4       30.25       29.96      7.84 o 
   7  11   4       44.86       33.37     10.08 o 
  -9  12   4       15.37       29.10      8.68 o 
  -8  12   4       77.91       79.70      8.15 o 
  -7  12   4      339.59      340.52     10.95 o 
  -6  12   4      226.71      256.98     14.50 o 
  -5  12   4      486.52      501.30     18.45 o 
  -4  12   4      905.28      926.74     27.59 o 
  -3  12   4     1370.92     1264.31     17.93 o 
  -2  12   4     1484.71     1495.55     15.79 o 
  -1  12   4      159.84      160.14      6.25 o 
   0  12   4      170.18      184.05      5.19 o 
   1  12   4      262.94      241.12      9.52 o 
   2  12   4      192.86      202.82      9.23 o 
   3  12   4        6.51        8.90      5.96 o 
   4  12   4      845.42      780.32     14.40 o 
   5  12   4      126.28      118.45     10.25 o 
   6  12   4      243.68      252.06     12.65 o 
  -8  13   4        0.11        5.47      6.33 o 
  -7  13   4       38.31       36.87      6.34 o 
  -6  13   4       29.78       30.45      8.72 o 
  -5  13   4       32.25       38.69     10.77 o 
  -4  13   4        7.20        8.71      4.51 o 
  -3  13   4        1.83        4.88      2.94 o 
  -2  13   4      280.80      298.18      5.91 o 
  -1  13   4       22.98       23.06      3.11 o 
   0  13   4      544.14      542.08     10.05 o 
   1  13   4       93.37      111.00      5.50 o 
   2  13   4      269.99      279.36      9.92 o 
   3  13   4       53.71       76.81      7.97 o 
   4  13   4       28.81       14.78      7.18 o 
   5  13   4        7.26        7.19      6.02 o 
   6  13   4        4.59        1.01      9.69 o 
  -8  14   4       77.16       94.16     13.52 o 
  -7  14   4      199.68      182.00     11.05 o 
  -6  14   4        6.31        9.94     10.97 o 
  -5  14   4        5.25        9.80      4.58 o 
  -4  14   4        4.91       13.61      3.64 o 
  -3  14   4      411.61      376.50     10.31 o 
  -2  14   4      107.59      114.73      7.18 o 
  -1  14   4        2.48        2.75      2.92 o 
   0  14   4       62.09       74.20      8.41 o 
   1  14   4       71.11       85.79      6.44 o 
   2  14   4       27.19       25.15      5.41 o 
   3  14   4      209.98      218.51     10.60 o 
   4  14   4      111.67      120.74      9.51 o 
   5  14   4      110.93      142.42     18.37 o 
   6  14   4       63.77       66.28     12.13 o 
  -8  15   4        9.36       13.04     22.92 o 
  -7  15   4        7.34       14.56     18.36 o 
  -6  15   4       24.15       25.00     12.17 o 
  -5  15   4       27.71       24.03      3.93 o 
  -4  15   4        1.44        3.35      6.02 o 
  -3  15   4       15.40       23.48      8.13 o 
  -2  15   4       59.01       63.84      3.95 o 
  -1  15   4      498.15      487.23     10.28 o 
   0  15   4      104.43      102.14      8.79 o 
   1  15   4      155.16      165.01     14.15 o 
   2  15   4       27.44       22.50      4.92 o 
   3  15   4       11.18       17.01      7.55 o 
   4  15   4       24.03       19.16      9.08 o 
   5  15   4        4.47        2.89      7.05 o 
  -7  16   4      139.31      156.47     16.84 o 
  -6  16   4        2.28        6.26     14.78 o 
  -5  16   4       60.68       51.26      4.87 o 
  -4  16   4       83.89       75.47     17.61 o 
  -3  16   4       36.32       41.24      7.44 o 
  -2  16   4       42.24       44.19      3.44 o 
  -1  16   4      123.25      126.42      8.68 o 
   0  16   4       93.35      115.04      5.93 o 
   1  16   4      199.30      198.04     10.56 o 
   2  16   4        6.87       -1.77      4.75 o 
   3  16   4      387.42      366.14     11.49 o 
   4  16   4      144.55      149.17     12.20 o 
   5  16   4       29.26       36.06      9.79 o 
  -6  17   4       16.20       22.74     13.73 o 
  -5  17   4        0.19        1.20     11.06 o 
  -4  17   4        1.79       -1.95      3.80 o 
  -3  17   4        0.20       -3.30      4.20 o 
  -2  17   4       18.64       12.29      5.67 o 
  -1  17   4      133.96      146.82      6.42 o 
   0  17   4       10.32       10.91      4.35 o 
   1  17   4       22.48       27.04      6.58 o 
   2  17   4        0.00       -0.81      5.13 o 
   3  17   4       67.87       90.53     14.25 o 
   4  17   4       24.22       20.31      8.37 o 
  -6  18   4       89.63       60.47     21.35 o 
  -5  18   4      151.40       81.34     31.95 o 
  -4  18   4      125.29      153.82     61.49 o 
  -3  18   4       26.72       23.54      8.02 o 
  -2  18   4      308.41      300.94      9.67 o 
  -1  18   4       99.64      117.71      6.04 o 
   0  18   4       15.82       18.52      4.32 o 
   1  18   4      250.03      267.03      8.54 o 
   2  18   4      208.29      226.25     10.19 o 
   3  18   4        1.78        5.05      7.13 o 
   4  18   4       47.38       46.66      8.15 o 
  -5  19   4        4.93        1.15     12.22 o 
  -4  19   4       23.97       12.89     14.76 o 
  -3  19   4        2.79        1.79     10.24 o 
  -2  19   4       64.05       63.84      6.54 o 
  -1  19   4       22.90       16.76      5.58 o 
   0  19   4        6.65       10.87      4.46 o 
   1  19   4        0.01       -0.66      4.66 o 
   2  19   4        2.11        2.78      6.22 o 
   3  19   4        0.39       13.46      7.29 o 
  -4  20   4       97.17       97.69     16.69 o 
  -3  20   4        8.16       17.13     14.51 o 
  -2  20   4       78.34      100.64     10.82 o 
  -1  20   4       90.64       79.26      7.92 o 
   0  20   4      199.97      186.62      9.01 o 
   1  20   4      128.31      132.22     20.41 o 
   2  20   4      129.65      111.39      9.16 o 
  -3  21   4        0.29        5.02     12.01 o 
  -2  21   4        0.04       11.93     10.47 o 
  -1  21   4        4.13       -6.36      8.71 o 
   0  21   4       18.36       15.87      6.46 o 
 -10   1   5       33.88       31.31      6.49 o 
  -9   1   5        2.47        1.19      4.55 o 
  -8   1   5      500.10      482.32      9.33 o 
  -7   1   5      516.10      539.01      8.28 o 
  -6   1   5      197.84      200.96      5.82 o 
  -5   1   5      730.24      672.80      6.80 o 
  -4   1   5      491.63      416.13      4.97 o 
  -3   1   5      483.60      456.20      5.78 o 
  -2   1   5     5593.64     5757.19     93.72 o 
  -1   1   5     1086.96      924.79     11.73 o 
   0   1   5     1986.83     1838.29     21.62 o 
   1   1   5     2588.59     2483.07     31.30 o 
   2   1   5     2102.52     2014.04     24.22 o 
   3   1   5     1427.03     1351.35     22.10 o 
   4   1   5     1208.12     1164.75     19.40 o 
   5   1   5        9.46       11.03      6.91 o 
   6   1   5      874.11      867.94     21.46 o 
   7   1   5      371.75      370.62     15.11 o 
 -10   2   5        0.00        8.55      5.42 o 
  -9   2   5       28.37       21.35      5.45 o 
  -8   2   5        8.86        3.28      4.49 o 
  -7   2   5      202.06      221.29      7.81 o 
  -6   2   5      698.70      726.36      8.21 o 
  -5   2   5        0.12        3.91      2.08 o 
  -4   2   5      120.87      118.74      3.77 o 
  -3   2   5        2.24        3.57      1.64 o 
  -2   2   5      561.76      531.54     14.73 o 
  -1   2   5     3124.62     2970.16     50.80 o 
   0   2   5       48.45       37.86      3.84 o 
   1   2   5      680.77      735.13     11.61 o 
   2   2   5     1129.11     1271.99     16.95 o 
   3   2   5      767.75      827.26     14.34 o 
   4   2   5      256.94      277.86     11.08 o 
   5   2   5       17.02       31.03      9.13 o 
   6   2   5      118.77      122.09      9.75 o 
   7   2   5       14.06        9.75      8.08 o 
 -10   3   5      135.56      146.77      8.67 o 
  -9   3   5      396.69      390.33      9.98 o 
  -8   3   5       74.66      108.24      6.48 o 
  -7   3   5        3.38       -0.77      3.65 o 
  -6   3   5       94.18       91.86      5.03 o 
  -5   3   5      251.83      231.42      3.77 o 
  -4   3   5     2138.00     2127.31     25.35 o 
  -3   3   5     1680.60     1684.87     25.35 o 
  -2   3   5     2281.56     2160.49     25.99 o 
  -1   3   5      823.61      775.84      9.74 o 
   0   3   5     1770.48     1798.41     21.09 o 
   1   3   5     2874.63     2738.98     31.05 o 
   2   3   5      515.55      478.69      9.50 o 
   3   3   5       96.91      101.84      8.50 o 
   4   3   5      833.99      865.49     22.05 o 
   5   3   5     1565.37     1527.47     22.64 o 
   6   3   5      120.90      144.54     11.18 o 
   7   3   5      320.38      319.46     15.62 o 
 -10   4   5        0.03        3.28      5.83 o 
  -9   4   5       75.17       73.43      6.57 o 
  -8   4   5       37.81       39.58      4.92 o 
  -7   4   5      178.48      191.72      5.23 o 
  -6   4   5      447.84      453.94      9.08 o 
  -5   4   5      211.99      212.20      8.17 o 
  -4   4   5       44.13       45.91      2.45 o 
  -3   4   5     1001.29     1200.62     17.25 o 
  -2   4   5       74.33      103.66      3.84 o 
  -1   4   5      762.39      942.87     13.04 o 
   0   4   5      445.99      455.09      8.10 o 
   1   4   5       53.06       48.73      5.38 o 
   2   4   5     1455.67     1341.33     17.57 o 
   3   4   5       18.90       35.41      6.97 o 
   4   4   5     1737.59     1691.45     24.73 o 
   5   4   5       18.77       25.50      6.74 o 
   6   4   5       23.70       25.44      7.65 o 
   7   4   5        8.84       22.98      8.56 o 
 -10   5   5      251.57      252.50     10.55 o 
  -9   5   5      269.54      268.81      8.45 o 
  -8   5   5      225.61      242.80      9.26 o 
  -7   5   5      639.56      626.88     17.85 o 
  -6   5   5      532.66      546.13      7.37 o 
  -5   5   5     2176.68     2138.87     39.83 o 
  -4   5   5     1396.48     1362.17     23.44 o 
  -3   5   5     2053.06     2192.31     20.29 o 
  -2   5   5      708.52      565.70     28.38 o 
  -1   5   5     5025.91     4988.48     54.62 o 
   0   5   5      158.51      113.22      4.60 o 
   1   5   5      164.15      145.56      5.54 o 
   2   5   5      248.51      237.06      9.66 o 
   3   5   5     2706.28     2722.30     30.75 o 
   4   5   5       11.30        9.64      5.90 o 
   5   5   5      394.93      396.57     13.89 o 
   6   5   5      298.78      324.58     15.17 o 
   7   5   5      117.98      124.14     12.76 o 
 -10   6   5        0.54        0.71      5.30 o 
  -9   6   5       46.67       42.29      6.31 o 
  -8   6   5       19.94       26.23      4.15 o 
  -7   6   5      598.56      627.85     11.83 o 
  -6   6   5      104.22      108.34      4.40 o 
  -5   6   5       62.89       75.83      2.82 o 
  -4   6   5      581.93      587.74     18.93 o 
  -3   6   5     1444.57     1440.03     16.51 o 
  -2   6   5      477.72      458.06      7.30 o 
  -1   6   5     2167.71     2298.94     29.01 o 
   0   6   5     2907.31     3095.92     28.66 o 
   1   6   5        0.59        6.05      3.22 o 
   2   6   5      108.32      133.56      6.21 o 
   3   6   5      377.75      407.35     11.30 o 
   4   6   5      487.89      466.07     12.59 o 
   5   6   5       98.31       90.60      8.04 o 
   6   6   5        0.01       -4.08      7.69 o 
   7   6   5      143.41      197.37     16.54 o 
 -10   7   5      205.87      216.88     31.36 o 
  -9   7   5      332.03      316.62     11.88 o 
  -8   7   5      391.28      383.72      8.17 o 
  -7   7   5     1987.65     1987.42     19.84 o 
  -6   7   5     2826.68     2771.84     26.95 o 
  -5   7   5      929.14      925.69     13.21 o 
  -4   7   5      159.02      159.68      9.68 o 
  -3   7   5      614.69      561.34     14.49 o 
  -2   7   5       92.84       72.64      3.43 o 
  -1   7   5     2280.66     2290.63     28.54 o 
   0   7   5      515.04      452.08     16.11 o 
   1   7   5      471.44      477.11      8.52 o 
   2   7   5     2957.98     2963.81     32.42 o 
   3   7   5     2678.47     2596.38     33.28 o 
   4   7   5      741.07      742.21     15.64 o 
   5   7   5      231.20      211.04      9.67 o 
   6   7   5      171.66      191.27     15.81 o 
   7   7   5      136.12      153.73     12.00 o 
 -10   8   5        7.04        9.37     13.03 o 
  -9   8   5        4.27        5.01      6.72 o 
  -8   8   5        4.85        2.14      3.13 o 
  -7   8   5       72.93       76.39      5.82 o 
  -6   8   5      347.51      362.45      9.85 o 
  -5   8   5       42.71       42.95      3.16 o 
  -4   8   5      388.67      408.73     13.96 o 
  -3   8   5     1016.10     1050.62     27.86 o 
  -2   8   5      727.54      747.74     10.47 o 
  -1   8   5     1269.74     1400.85     16.84 o 
   0   8   5      416.07      421.08      8.35 o 
   1   8   5      222.49      223.90      5.99 o 
   2   8   5      514.85      518.92     11.51 o 
   3   8   5      124.87      132.73      7.81 o 
   4   8   5      165.59      181.77      8.75 o 
   5   8   5       20.35       26.96      7.85 o 
   6   8   5       15.60       22.76      8.45 o 
   7   8   5        5.60       17.85     10.46 o 
  -9   9   5      188.03      205.93     13.60 o 
  -8   9   5      135.15      143.87      8.44 o 
  -7   9   5      293.39      322.59      8.96 o 
  -6   9   5     1873.52     1836.13     22.53 o 
  -5   9   5      699.02      686.16     21.84 o 
  -4   9   5     1918.40     1934.28     53.85 o 
  -3   9   5      403.75      321.23     18.82 o 
  -2   9   5      675.51      642.28     15.81 o 
  -1   9   5      769.82      690.10     12.16 o 
   0   9   5     3464.79     3419.58     36.68 o 
   1   9   5      805.02      816.95     12.84 o 
   2   9   5     1290.94     1281.74     17.27 o 
   3   9   5       53.43       51.35      6.08 o 
   4   9   5      790.34      753.45     14.74 o 
   5   9   5      536.79      501.52     14.99 o 
   6   9   5      141.37      139.88     11.24 o 
   7   9   5       86.20       76.07      9.94 o 
  -9  10   5        2.64        5.96      6.89 o 
  -8  10   5        4.54        2.46      5.65 o 
  -7  10   5      120.62      137.49     11.42 o 
  -6  10   5       19.30       25.46      5.23 o 
  -5  10   5      135.99      129.66     12.59 o 
  -4  10   5      976.36     1035.60     36.52 o 
  -3  10   5      223.87      216.26     11.72 o 
  -2  10   5        4.13        9.24      1.95 o 
  -1  10   5      214.51      220.33      7.13 o 
   0  10   5     2776.42     2778.95     30.17 o 
   1  10   5        9.36        4.00      4.42 o 
   2  10   5       76.31       69.70     11.01 o 
   3  10   5      213.96      252.47      9.13 o 
   4  10   5      754.87      706.08     14.52 o 
   5  10   5       43.32       48.29      8.17 o 
   6  10   5       11.64        4.74      7.66 o 
  -9  11   5      110.81      150.28     15.20 o 
  -8  11   5      322.33      327.63     11.55 o 
  -7  11   5        3.17        2.51      5.55 o 
  -6  11   5        6.65        3.72      3.88 o 
  -5  11   5      435.21      415.56     16.32 o 
  -4  11   5     1007.55      996.33     34.56 o 
  -3  11   5      294.49      309.52     16.65 o 
  -2  11   5      595.29      621.87     11.57 o 
  -1  11   5      293.70      306.96      8.03 o 
   0  11   5      768.49      783.66     15.94 o 
   1  11   5      294.51      304.94      8.36 o 
   2  11   5        3.33        9.48      4.93 o 
   3  11   5       25.75       23.75      5.66 o 
   4  11   5      204.05      224.80     11.19 o 
   5  11   5      629.95      640.01     14.44 o 
   6  11   5      642.59      625.78     18.22 o 
  -9  12   5       22.11       16.14     11.34 o 
  -8  12   5       14.43        8.92      5.36 o 
  -7  12   5       23.03       19.12      4.63 o 
  -6  12   5      208.25      203.98     14.28 o 
  -5  12   5       21.77        9.84      2.69 o 
  -4  12   5      237.84      237.64     17.52 o 
  -3  12   5        0.04        0.87      1.70 o 
  -2  12   5      200.42      193.41      7.42 o 
  -1  12   5       39.00       54.36      4.57 o 
   0  12   5      165.23      169.18      9.50 o 
   1  12   5      312.95      323.22     11.22 o 
   2  12   5       72.99       94.85      6.69 o 
   3  12   5        8.99       11.27      6.01 o 
   4  12   5       97.96       86.03      7.60 o 
   5  12   5       16.55       25.46      7.29 o 
   6  12   5        7.54       -4.58      9.37 o 
  -8  13   5      212.67      229.14     15.43 o 
  -7  13   5       81.84       85.14      8.44 o 
  -6  13   5        1.83        1.63      4.28 o 
  -5  13   5       13.74       12.37      5.81 o 
  -4  13   5        6.43       -1.38     10.00 o 
  -3  13   5     1096.86      998.88     49.20 o 
  -2  13   5      273.55      288.35      7.64 o 
  -1  13   5      203.56      202.26      5.79 o 
   0  13   5        2.23        2.69      3.25 o 
   1  13   5      451.66      467.47     10.42 o 
   2  13   5      146.35      174.62     11.16 o 
   3  13   5      468.59      453.65     12.48 o 
   4  13   5      251.77      227.43     12.91 o 
   5  13   5      262.67      269.92     14.84 o 
  -8  14   5      171.72      202.00     20.73 o 
  -7  14   5       43.26       70.25     13.72 o 
  -6  14   5        5.22        2.95      3.38 o 
  -5  14   5      163.11      134.46     22.02 o 
  -4  14   5      261.71      212.14     38.27 o 
  -3  14   5      139.36      148.71     15.77 o 
  -2  14   5        9.97       11.85      3.98 o 
  -1  14   5      259.33      253.28      6.42 o 
   0  14   5      517.87      524.68     13.49 o 
   1  14   5       24.41       29.67      5.56 o 
   2  14   5       33.47       23.08      6.39 o 
   3  14   5      140.77      135.88      9.69 o 
   4  14   5        1.51        7.51      7.32 o 
   5  14   5       38.42       44.73      9.21 o 
  -8  15   5       11.91       10.01     13.07 o 
  -7  15   5      204.01      232.27     18.13 o 
  -6  15   5       31.61       28.63     16.21 o 
  -5  15   5       88.38       75.08     31.23 o 
  -4  15   5      223.48      178.65     27.50 o 
  -3  15   5      564.03      529.56     32.28 o 
  -2  15   5      388.60      384.41      6.40 o 
  -1  15   5      241.43      245.85      7.35 o 
   0  15   5      238.94      255.99      8.40 o 
   1  15   5      608.63      632.05     12.50 o 
   2  15   5      451.90      457.94     11.51 o 
   3  15   5      492.88      449.19     13.11 o 
   4  15   5       49.09       37.90     12.02 o 
   5  15   5        5.56       -0.49     10.17 o 
  -7  16   5        2.28      -10.76     12.14 o 
  -6  16   5       16.72        5.17     12.77 o 
  -5  16   5       14.95       36.86     16.49 o 
  -4  16   5       23.73       21.65     10.14 o 
  -3  16   5        0.19        5.22      4.26 o 
  -2  16   5       50.33       44.63      4.41 o 
  -1  16   5       70.29       79.34      4.95 o 
   0  16   5       32.93       35.89      5.72 o 
   1  16   5       11.37       10.78      4.88 o 
   2  16   5       18.82       19.35      5.42 o 
   3  16   5       59.27       51.01      8.32 o 
   4  16   5       72.43       75.26     11.82 o 
  -7  17   5       19.51       13.10     19.13 o 
  -6  17   5        3.48       15.15     17.33 o 
  -5  17   5      340.81      259.66     32.61 o 
  -4  17   5       96.44      161.70     16.06 o 
  -3  17   5       15.33       13.91      5.65 o 
  -2  17   5       98.58       81.70      4.17 o 
  -1  17   5       24.95       21.26      4.15 o 
   0  17   5      187.29      186.62     10.80 o 
   1  17   5      244.38      264.34     15.20 o 
   2  17   5      175.04      175.26      7.94 o 
   3  17   5      235.55      220.81      9.42 o 
   4  17   5      125.59      132.11     13.74 o 
  -6  18   5       21.31       24.47     15.34 o 
  -5  18   5      106.20      152.05     44.72 o 
  -4  18   5       77.87      102.57     21.80 o 
  -3  18   5        6.87        3.37     10.37 o 
  -2  18   5       48.37       38.89     10.47 o 
  -1  18   5       55.35       37.87      6.18 o 
   0  18   5        1.82       -0.02      5.39 o 
   1  18   5       31.09       34.87      6.94 o 
   2  18   5       10.89       14.22      7.15 o 
   3  18   5       67.67       46.70      7.54 o 
  -5  19   5       42.40       32.66     15.34 o 
  -4  19   5       27.91       30.85     15.00 o 
  -3  19   5       15.71       28.39     14.97 o 
  -2  19   5      107.62      142.05     26.12 o 
  -1  19   5      116.82      117.76      7.52 o 
   0  19   5       38.05       34.97      7.12 o 
   1  19   5        0.81       11.32      5.68 o 
   2  19   5       39.42       29.15      7.18 o 
  -4  20   5        0.79       -3.40     12.14 o 
  -3  20   5        2.64       10.52     10.48 o 
  -2  20   5        0.03       24.81     10.78 o 
  -1  20   5       32.67       41.60     15.78 o 
   0  20   5       23.31       14.67      5.79 o 
   1  20   5       20.15       18.51      6.77 o 
  -2  21   5      162.23      187.67     13.73 o 
  -1  21   5      169.73      172.36     12.99 o 
 -10   0   6       54.70       72.88     18.93 o 
  -9   0   6      491.60      513.38     16.05 o 
  -8   0   6      603.80      625.78     24.93 o 
  -7   0   6      508.53      482.92     12.09 o 
  -6   0   6       73.79       73.06      8.55 o 
  -5   0   6      277.12      253.17      6.22 o 
  -4   0   6     1036.20      931.42     16.13 o 
  -3   0   6     2417.38     2428.71     43.32 o 
  -2   0   6     3768.09     4116.42     77.98 o 
  -1   0   6     2418.15     2198.67     73.42 o 
   0   0   6     4160.62     3750.22     72.20 o 
   1   0   6     3387.52     3453.09    101.83 o 
   2   0   6       33.47       21.52      7.51 o 
   3   0   6     1839.39     1834.31     36.54 o 
   4   0   6       24.84       27.11     14.16 o 
   5   0   6     4391.79     4131.27    169.66 o 
   6   0   6      817.74      813.72     78.54 o 
   7   0   6      455.62      444.23     20.99 o 
 -10   1   6       15.01        7.81      6.45 o 
  -9   1   6       55.18       45.42      5.77 o 
  -8   1   6        6.28        6.70      4.25 o 
  -7   1   6        1.19        4.27      3.31 o 
  -6   1   6      259.97      262.80      6.50 o 
  -5   1   6      629.65      645.38     12.30 o 
  -4   1   6      574.50      660.10      9.04 o 
  -3   1   6       21.21       15.08      4.13 o 
  -2   1   6      436.58      424.44     14.68 o 
  -1   1   6     2327.97     2345.32     37.01 o 
   0   1   6      272.62      234.28      8.24 o 
   1   1   6       23.24       23.33      5.98 o 
   2   1   6        0.26        7.31      5.42 o 
   3   1   6       48.17       47.24      6.92 o 
   4   1   6       88.19       89.13     10.19 o 
   5   1   6      123.38      148.64     10.92 o 
   6   1   6       19.48       19.07      9.15 o 
   7   1   6        0.41       -9.27      9.40 o 
 -10   2   6       66.08       67.43      6.62 o 
  -9   2   6       46.80       45.92      5.37 o 
  -8   2   6      540.02      560.36      9.81 o 
  -7   2   6     1606.58     1652.88     21.54 o 
  -6   2   6      160.90      163.44      7.31 o 
  -5   2   6      682.62      684.43      7.84 o 
  -4   2   6      942.21      890.22     10.20 o 
  -3   2   6     5670.53     5842.73    112.82 o 
  -2   2   6     3099.73     3062.81     35.09 o 
  -1   2   6      348.61      328.09      7.45 o 
   0   2   6      889.76      823.34     11.70 o 
   1   2   6     3264.05     3140.19     35.73 o 
   2   2   6      577.39      520.50     10.83 o 
   3   2   6      279.32      259.96     10.56 o 
   4   2   6      106.11      128.98     10.02 o 
   5   2   6      456.23      454.13     14.60 o 
   6   2   6      631.17      641.10     19.14 o 
   7   2   6      136.26      139.13     13.86 o 
 -10   3   6        0.81        3.43      5.33 o 
  -9   3   6       28.93       29.63      6.59 o 
  -8   3   6       83.42       81.46      5.33 o 
  -7   3   6        0.16       -0.64      3.22 o 
  -6   3   6       67.50       66.41      4.00 o 
  -5   3   6      184.67      204.46      4.20 o 
  -4   3   6      411.40      407.58      6.53 o 
  -3   3   6        5.63        2.72      1.82 o 
  -2   3   6     3034.52     3198.66     36.62 o 
  -1   3   6      729.16      708.54     10.22 o 
   0   3   6      187.55      204.48     10.89 o 
   1   3   6      373.55      416.81     10.70 o 
   2   3   6      257.04      287.10     19.69 o 
   3   3   6      468.32      474.22     14.25 o 
   4   3   6      274.19      256.62     17.53 o 
   5   3   6      221.32      214.39     16.39 o 
   6   3   6      183.65      205.90     11.56 o 
   7   3   6        0.10       -0.25      7.96 o 
 -10   4   6      506.39      494.58     13.82 o 
  -9   4   6       95.59       94.80      7.20 o 
  -8   4   6     1086.83     1080.85     12.98 o 
  -7   4   6      210.67      203.89      6.29 o 
  -6   4   6      739.40      736.63     15.08 o 
  -5   4   6      929.11     1006.08     14.49 o 
  -4   4   6     2407.91     2437.13     24.56 o 
  -3   4   6      276.29      290.99     10.60 o 
  -2   4   6     7503.05     7583.36    147.38 o 
  -1   4   6       34.69       30.23      3.96 o 
   0   4   6     1034.78      982.50     13.72 o 
   1   4   6      340.49      276.37     12.48 o 
   2   4   6     2083.18     2118.26     27.09 o 
   3   4   6      294.43      300.44     19.98 o 
   4   4   6     2408.80     2399.72     36.30 o 
   5   4   6       41.41       33.72      8.74 o 
   6   4   6      137.93      153.06     11.81 o 
   7   4   6      126.71      150.74     15.34 o 
 -10   5   6        0.02       -0.27      4.80 o 
  -9   5   6      139.69      133.65      6.54 o 
  -8   5   6      383.19      349.21      9.18 o 
  -7   5   6      493.41      445.74      8.54 o 
  -6   5   6        3.96        5.07      2.77 o 
  -5   5   6        4.10        9.60      2.75 o 
  -4   5   6        2.26        6.02      2.05 o 
  -3   5   6       66.86       79.64      5.41 o 
  -2   5   6     1171.27     1247.68     15.68 o 
  -1   5   6      548.75      553.08      9.22 o 
   0   5   6        0.82        4.77      3.53 o 
   1   5   6      102.85      105.46      7.32 o 
   2   5   6      160.83      173.82      8.32 o 
   3   5   6       30.16       34.11      6.03 o 
   4   5   6        0.00        9.89      6.73 o 
   5   5   6       69.40       76.89      8.97 o 
   6   5   6       15.91       11.83      8.28 o 
   7   5   6        0.50        1.42      7.93 o 
 -10   6   6      228.87      245.10      9.36 o 
  -9   6   6      259.38      241.70      8.39 o 
  -8   6   6        6.42        8.37      3.10 o 
  -7   6   6      157.23      168.61      5.57 o 
  -6   6   6     2321.51     2306.28     34.96 o 
  -5   6   6      673.22      661.24     12.42 o 
  -4   6   6     1054.67     1051.16     15.08 o 
  -3   6   6        3.52       17.37      3.72 o 
  -2   6   6      795.32      767.72     10.03 o 
  -1   6   6     1247.39     1137.38     12.93 o 
   0   6   6     2210.07     2157.33     21.98 o 
   1   6   6      235.67      235.35      6.27 o 
   2   6   6     1707.24     1631.33     39.15 o 
   3   6   6     1187.35     1137.42     18.74 o 
   4   6   6     1148.72     1132.16     19.45 o 
   5   6   6      326.24      331.92     15.32 o 
   6   6   6      132.97      139.89     15.68 o 
   7   6   6      180.89      197.39     15.27 o 
 -10   7   6        1.09        9.20      7.88 o 
  -9   7   6        7.74        4.35      4.47 o 
  -8   7   6        1.37        1.63      3.42 o 
  -7   7   6      250.39      263.22      7.85 o 
  -6   7   6       32.53       39.13      2.26 o 
  -5   7   6      219.45      193.64     25.25 o 
  -4   7   6       68.05       88.90      8.69 o 
  -3   7   6       41.93       49.83      7.05 o 
  -2   7   6        6.85       10.03      1.68 o 
  -1   7   6     1414.51     1377.39     16.94 o 
   0   7   6      324.80      295.65      9.12 o 
   1   7   6       21.52       11.03      4.08 o 
   2   7   6       39.44       36.90      6.58 o 
   3   7   6       53.94       78.46      8.46 o 
   4   7   6       37.79       31.13      7.01 o 
   5   7   6        9.46        9.11      7.48 o 
   6   7   6       44.03       42.47      9.35 o 
 -10   8   6       41.67       45.72      9.03 o 
  -9   8   6      134.03      147.76     10.94 o 
  -8   8   6      365.60      354.28      9.31 o 
  -7   8   6      834.27      790.92     19.26 o 
  -6   8   6     1374.55     1318.08     25.53 o 
  -5   8   6      651.05      605.54     19.10 o 
  -4   8   6       45.95       36.84      8.30 o 
  -3   8   6      985.14      907.01     24.87 o 
  -2   8   6       71.82       76.04      4.11 o 
  -1   8   6     2639.89     2715.49     27.61 o 
   0   8   6      235.93      228.50      6.44 o 
   1   8   6      538.80      525.84     10.96 o 
   2   8   6      121.16      141.12      6.54 o 
   3   8   6     1006.87     1026.09     15.89 o 
   4   8   6      104.48      122.72     12.29 o 
   5   8   6      322.38      306.12     18.19 o 
   6   8   6      245.03      259.44     15.12 o 
 -10   9   6      117.94      101.30     17.37 o 
  -9   9   6      121.74      147.81     10.44 o 
  -8   9   6      553.08      500.62     11.38 o 
  -7   9   6       58.22       52.01      6.59 o 
  -6   9   6       10.67        8.22      2.88 o 
  -5   9   6       20.41       23.71      9.29 o 
  -4   9   6        1.62       -3.91      7.37 o 
  -3   9   6       30.05       37.25      6.02 o 
  -2   9   6       69.01       72.54      6.39 o 
  -1   9   6      105.41      122.12      9.87 o 
   0   9   6      199.88      208.03      6.57 o 
   1   9   6        5.86       10.52      6.49 o 
   2   9   6       98.91      116.69      6.31 o 
   3   9   6        1.40        4.08      5.41 o 
   4   9   6       39.25       36.13      6.86 o 
   5   9   6      103.93      121.66     11.23 o 
   6   9   6       49.58       51.19     10.78 o 
  -9  10   6      357.74      375.51     17.47 o 
  -8  10   6      253.32      250.75     16.53 o 
  -7  10   6      708.30      653.99     21.78 o 
  -6  10   6       63.89       58.95      4.07 o 
  -5  10   6      686.35      697.74     23.01 o 
  -4  10   6       43.10       39.63     17.52 o 
  -3  10   6      272.92      318.54     17.70 o 
  -2  10   6      299.93      302.62      9.47 o 
  -1  10   6     3195.26     3128.42     33.75 o 
   0  10   6      147.59      153.45      6.17 o 
   1  10   6      158.36      182.06      9.92 o 
   2  10   6       79.51       93.51      9.26 o 
   3  10   6      786.25      782.47     21.24 o 
   4  10   6      563.60      551.45     14.81 o 
   5  10   6      190.05      216.91     11.79 o 
   6  10   6        4.55       19.35      8.51 o 
  -9  11   6       20.10       34.22     11.28 o 
  -8  11   6       15.81       12.77     10.10 o 
  -7  11   6       37.24       30.79      5.90 o 
  -6  11   6        8.59        6.02      9.41 o 
  -5  11   6       99.20      104.06     12.64 o 
  -4  11   6        1.80       17.83     13.23 o 
  -3  11   6        0.05        8.39      8.17 o 
  -2  11   6       67.84       88.62      4.85 o 
  -1  11   6     1237.73     1240.98     17.16 o 
   0  11   6        0.58        0.74      3.34 o 
   1  11   6      220.07      200.34     10.73 o 
   2  11   6        0.08       -3.85      6.85 o 
   3  11   6       93.91      113.44     16.75 o 
   4  11   6       29.90       32.96      7.41 o 
   5  11   6       44.62       47.30      8.60 o 
   6  11   6       52.50       74.67     10.60 o 
  -9  12   6       53.69       47.52     13.37 o 
  -8  12   6      342.74      376.66     22.31 o 
  -7  12   6        4.70        3.91      2.18 o 
  -6  12   6       56.35       59.36     13.24 o 
  -5  12   6       35.98       50.67     11.86 o 
  -4  12   6      337.50      325.09     16.67 o 
  -3  12   6      341.75      338.30     18.74 o 
  -2  12   6     2136.46     2149.73     23.65 o 
  -1  12   6      749.24      736.28     16.62 o 
   0  12   6      316.21      306.98      8.50 o 
   1  12   6      980.48      935.71     18.15 o 
   2  12   6      917.56      838.83     21.73 o 
   3  12   6       15.49       10.82      6.41 o 
   4  12   6       99.39      115.15     15.45 o 
   5  12   6      194.14      166.03     10.28 o 
  -8  13   6      243.40      261.77     26.56 o 
  -7  13   6       29.28       18.74     11.15 o 
  -6  13   6        2.95        8.24     11.53 o 
  -5  13   6      140.78      142.90     17.75 o 
  -4  13   6        5.02        5.82      9.55 o 
  -3  13   6        0.49       -0.13      8.85 o 
  -2  13   6      113.92      128.53     12.72 o 
  -1  13   6        4.44        4.30      3.98 o 
   0  13   6       21.65       23.13      4.48 o 
   1  13   6        8.87        7.98      4.79 o 
   2  13   6        9.35        8.89      5.70 o 
   3  13   6        2.06        9.85      6.50 o 
   4  13   6        1.60        0.10      7.40 o 
   5  13   6       66.85       59.11      8.89 o 
  -8  14   6      224.40      266.95     22.09 o 
  -7  14   6       64.36       79.84     16.93 o 
  -6  14   6        3.08        8.85     16.49 o 
  -5  14   6       22.57       31.61     15.03 o 
  -4  14   6     1121.20     1081.39     42.67 o 
  -3  14   6      169.75      184.89     17.23 o 
  -2  14   6       42.60       50.55      3.37 o 
  -1  14   6       68.63       62.52      6.26 o 
   0  14   6      867.96      863.34     15.57 o 
   1  14   6      436.04      402.94     10.00 o 
   2  14   6      285.55      302.51     13.39 o 
   3  14   6        5.52       19.21      7.00 o 
   4  14   6      115.23      137.05     10.60 o 
   5  14   6       74.67       98.18     23.89 o 
  -8  15   6       28.32       13.70     17.94 o 
  -7  15   6       20.06        8.12     13.63 o 
  -6  15   6       16.05       10.28     12.71 o 
  -5  15   6      159.79      147.67     20.37 o 
  -4  15   6       15.72       15.75     11.33 o 
  -3  15   6        3.24       15.89     10.65 o 
  -2  15   6        1.43       -0.48      3.61 o 
  -1  15   6       99.61      106.52      7.76 o 
   0  15   6       23.49       19.39      5.80 o 
   1  15   6        5.55        4.96      4.46 o 
   2  15   6        2.00       11.20      7.33 o 
   3  15   6        6.85        8.43      6.68 o 
   4  15   6        7.90        8.60      7.57 o 
  -7  16   6       97.61      109.17     23.48 o 
  -6  16   6      109.71      163.70     50.22 o 
  -5  16   6      186.77      159.47     18.18 o 
  -4  16   6      195.87      227.83     17.57 o 
  -3  16   6      347.81      385.74     21.88 o 
  -2  16   6        6.77        0.99      5.11 o 
  -1  16   6        7.87        9.32      5.41 o 
   0  16   6      184.57      193.44      9.48 o 
   1  16   6       19.67       21.03      6.03 o 
   2  16   6      127.40      156.13      8.87 o 
   3  16   6      135.83      143.02     11.89 o 
   4  16   6       28.34       17.79      8.30 o 
  -6  17   6       16.80        1.77     14.81 o 
  -5  17   6      136.68      148.92     18.36 o 
  -4  17   6       51.79       63.26     23.43 o 
  -3  17   6        0.39      -10.09     10.09 o 
  -2  17   6        4.04        5.33      5.34 o 
  -1  17   6       31.85       32.35      6.41 o 
   0  17   6       25.02       25.00      8.53 o 
   1  17   6       12.39       10.18      6.54 o 
   2  17   6        9.49       24.67      6.12 o 
   3  17   6        1.47        2.46      6.55 o 
  -6  18   6      179.82      174.95     21.47 o 
  -5  18   6      121.33      157.26     42.30 o 
  -4  18   6        0.78       17.39     12.70 o 
  -3  18   6      371.07      398.88     28.97 o 
  -2  18   6      381.37      368.36     21.08 o 
  -1  18   6       79.52       75.06      8.20 o 
   0  18   6        0.92       -0.19      5.52 o 
   1  18   6      230.14      237.57     15.41 o 
   2  18   6       43.68       34.35      6.59 o 
  -5  19   6        4.22        6.77     20.78 o 
  -4  19   6       53.23       34.67     14.80 o 
  -3  19   6       64.34       67.35     11.56 o 
  -2  19   6      100.44       60.53     10.99 o 
  -1  19   6       67.78       50.34     10.86 o 
   0  19   6        5.21        6.29      5.78 o 
   1  19   6       35.92       29.05     10.45 o 
  -3  20   6        7.28       -0.57     10.12 o 
  -2  20   6       31.47       32.24     10.49 o 
  -1  20   6       96.11       99.10     13.77 o 
   0  20   6       93.60       96.89      9.57 o 
 -10   1   7      120.36      115.19      8.55 o 
  -9   1   7      487.16      458.04     11.92 o 
  -8   1   7      419.47      429.78      9.60 o 
  -7   1   7      510.93      497.38      8.67 o 
  -6   1   7      327.58      319.65      5.97 o 
  -5   1   7      345.30      355.34      8.39 o 
  -4   1   7     2026.23     2052.75     17.25 o 
  -3   1   7     3088.07     3242.76     47.78 o 
  -2   1   7     1625.50     1721.32     21.60 o 
  -1   1   7     1306.92     1356.43     20.63 o 
   0   1   7     5023.65     5055.10     58.23 o 
   1   1   7     1633.04     1573.08     22.11 o 
   2   1   7     1019.38     1020.66     23.43 o 
   3   1   7      542.22      522.70     13.63 o 
   4   1   7      337.41      318.95     17.40 o 
   5   1   7      503.38      493.89     21.38 o 
   6   1   7      475.24      492.03     21.47 o 
 -10   2   7      140.07      139.62      7.74 o 
  -9   2   7       46.25       51.56      5.29 o 
  -8   2   7       65.37       69.01      8.73 o 
  -7   2   7       63.39       77.01      4.54 o 
  -6   2   7      299.39      301.26      6.45 o 
  -5   2   7      512.36      572.07      9.34 o 
  -4   2   7      238.24      220.55      4.73 o 
  -3   2   7     3078.24     3214.76     47.27 o 
  -2   2   7      247.61      247.81      7.56 o 
  -1   2   7       65.82       63.20      5.11 o 
   0   2   7      390.23      437.97     13.61 o 
   1   2   7        1.52       10.89      6.09 o 
   2   2   7       78.75       94.29      7.56 o 
   3   2   7       22.22       26.80      8.62 o 
   4   2   7      349.33      357.34     13.14 o 
   5   2   7        2.21       -1.59      7.51 o 
   6   2   7       79.99       72.37     11.23 o 
 -10   3   7      148.19      148.14      7.25 o 
  -9   3   7      103.95       96.83      6.43 o 
  -8   3   7      648.47      661.51     12.59 o 
  -7   3   7       28.89       25.99      3.69 o 
  -6   3   7      319.23      308.41      6.48 o 
  -5   3   7      807.72      780.70     17.57 o 
  -4   3   7       38.26       44.16      4.06 o 
  -3   3   7      212.10      209.84      4.56 o 
  -2   3   7       17.76        4.21      4.46 o 
  -1   3   7      701.02      671.07     10.57 o 
   0   3   7      677.04      666.19     12.37 o 
   1   3   7     1063.20      993.51     21.65 o 
   2   3   7     1723.28     1650.09     23.58 o 
   3   3   7     2749.60     2648.52     36.89 o 
   4   3   7      680.66      632.41     16.27 o 
   5   3   7      629.09      609.18     29.10 o 
   6   3   7      335.89      351.65     21.27 o 
 -10   4   7       20.58       24.75      6.09 o 
  -9   4   7       11.45        9.99      4.98 o 
  -8   4   7      521.42      517.05      9.54 o 
  -7   4   7      390.12      398.42      7.23 o 
  -6   4   7      309.37      313.80      7.34 o 
  -5   4   7      200.41      205.91      5.11 o 
  -4   4   7     1871.28     1833.54     21.38 o 
  -3   4   7     1280.01     1342.72     14.68 o 
  -2   4   7     1136.11     1165.85     25.48 o 
  -1   4   7      395.32      400.43      7.69 o 
   0   4   7      126.95      115.05     17.27 o 
   1   4   7       49.09       64.13      7.34 o 
   2   4   7        6.78        8.39      6.48 o 
   3   4   7        0.15        9.48      7.22 o 
   4   4   7      140.78      150.18     13.85 o 
   5   4   7       57.67       78.38      9.85 o 
   6   4   7       39.06       42.32     10.21 o 
 -10   5   7       67.39       56.06      7.12 o 
  -9   5   7       20.53       22.22      6.59 o 
  -8   5   7       22.84       24.47      4.08 o 
  -7   5   7      267.31      259.81      6.24 o 
  -6   5   7      776.62      787.74      9.18 o 
  -5   5   7     1258.52     1261.95     21.52 o 
  -4   5   7      821.67      830.80     10.75 o 
  -3   5   7      458.40      388.64     13.90 o 
  -2   5   7     1514.71     1509.12     18.82 o 
  -1   5   7     1058.92      998.62     13.95 o 
   0   5   7      240.52      208.39      6.87 o 
   1   5   7      849.60      838.05     18.18 o 
   2   5   7      519.23      513.18     12.06 o 
   3   5   7      223.52      239.30     19.90 o 
   4   5   7      364.96      351.85     11.66 o 
   5   5   7      147.12      165.67     10.47 o 
   6   5   7      109.82       97.25     14.16 o 
 -10   6   7        3.88        4.00      6.38 o 
  -9   6   7       97.51      107.45      8.90 o 
  -8   6   7      130.92      131.09      5.75 o 
  -7   6   7      102.13      106.67      3.76 o 
  -6   6   7       74.15       88.06      4.38 o 
  -5   6   7      234.64      234.44      4.92 o 
  -4   6   7        5.27        9.96      3.05 o 
  -3   6   7       89.41      100.32      5.06 o 
  -2   6   7      713.62      712.51      9.02 o 
  -1   6   7       21.84       23.03      4.46 o 
   0   6   7       46.72       79.40     17.02 o 
   1   6   7        1.85        3.06      6.49 o 
   2   6   7       19.22       11.00      5.08 o 
   3   6   7      762.62      740.74     18.27 o 
   4   6   7       99.97      106.22      9.44 o 
   5   6   7       19.43       21.79      7.87 o 
   6   6   7       94.52      118.23     11.09 o 
 -10   7   7      104.42      114.03     12.21 o 
  -9   7   7      183.15      206.29     10.28 o 
  -8   7   7      100.44       99.32      5.19 o 
  -7   7   7      632.54      640.23      8.42 o 
  -6   7   7      735.80      675.51     16.74 o 
  -5   7   7      711.97      692.36     21.77 o 
  -4   7   7      902.74      912.96      9.96 o 
  -3   7   7      359.14      357.71      9.34 o 
  -2   7   7     2163.11     2192.04     21.82 o 
  -1   7   7      749.44      709.12      9.51 o 
   0   7   7       83.03       88.15      5.25 o 
   1   7   7       10.50        9.85      5.13 o 
   2   7   7       11.04       21.29      6.24 o 
   3   7   7       20.21       14.75      6.35 o 
   4   7   7      315.57      320.87     14.96 o 
   5   7   7      183.04      200.21     11.66 o 
   6   7   7       81.54       85.59     13.63 o 
 -10   8   7       50.39       64.18     14.95 o 
  -9   8   7        3.46       -4.16      5.20 o 
  -8   8   7       12.24       14.66      2.85 o 
  -7   8   7       35.43       34.90      4.91 o 
  -6   8   7      202.71      200.54     14.10 o 
  -5   8   7       43.17       17.08      8.62 o 
  -4   8   7       23.24       25.29      3.23 o 
  -3   8   7      156.76      162.99      7.54 o 
  -2   8   7      109.66      119.46      2.86 o 
  -1   8   7        2.34       -0.09      2.71 o 
   0   8   7       32.69       30.08      4.65 o 
   1   8   7       33.79       36.88      4.83 o 
   2   8   7      660.62      694.08     12.52 o 
   3   8   7      110.09      122.53      9.31 o 
   4   8   7        8.59       -2.14      5.95 o 
   5   8   7       94.80      111.34     12.94 o 
   6   8   7        2.22        7.70      8.24 o 
 -10   9   7       55.99       64.35     13.86 o 
  -9   9   7       27.89       43.53     12.80 o 
  -8   9   7      491.35      444.21     17.57 o 
  -7   9   7      223.53      214.72      6.00 o 
  -6   9   7      145.45      173.65     14.10 o 
  -5   9   7      149.38      146.28     23.20 o 
  -4   9   7      179.89      200.47     15.32 o 
  -3   9   7      264.68      266.11     12.05 o 
  -2   9   7     1017.34      974.17      9.77 o 
  -1   9   7     1040.16     1059.32     13.49 o 
   0   9   7       34.44       35.08      5.06 o 
   1   9   7       72.64       68.50      6.45 o 
   2   9   7      142.17      134.14      8.96 o 
   3   9   7      297.18      302.97     10.16 o 
   4   9   7      208.82      222.09     11.81 o 
   5   9   7       51.39       61.87      9.67 o 
   6   9   7       41.25       56.55     26.94 o 
  -9  10   7       23.35        6.72     11.31 o 
  -8  10   7      120.28      117.64     14.05 o 
  -7  10   7       21.50       14.76     11.92 o 
  -6  10   7       12.83       17.35     12.86 o 
  -5  10   7      297.67      282.81     27.76 o 
  -4  10   7       97.35      108.53     19.04 o 
  -3  10   7        0.21        3.29      2.70 o 
  -2  10   7      117.41      102.07      6.04 o 
  -1  10   7      349.44      355.09      9.64 o 
   0  10   7       68.30       66.00      5.12 o 
   1  10   7       20.03       20.71      5.17 o 
   2  10   7       56.09       87.79      7.18 o 
   3  10   7      504.53      432.59     18.33 o 
   4  10   7        0.36       -0.27      6.22 o 
   5  10   7        0.01        6.90      7.56 o 
  -9  11   7       77.91       76.76     16.88 o 
  -8  11   7       48.52       67.13     19.86 o 
  -7  11   7      486.10      485.94     47.98 o 
  -6  11   7       96.18      125.12     14.36 o 
  -5  11   7       15.17       27.36     17.14 o 
  -4  11   7      386.24      372.35     27.67 o 
  -3  11   7      314.38      356.15      7.14 o 
  -2  11   7      289.07      325.39      7.72 o 
  -1  11   7      141.54      141.59      5.99 o 
   0  11   7      147.91      163.65      6.55 o 
   1  11   7     1092.13     1103.62     17.06 o 
   2  11   7      521.26      545.91     18.10 o 
   3  11   7      295.16      245.63     11.20 o 
   4  11   7      217.07      246.06     11.46 o 
   5  11   7       39.76       31.63      9.29 o 
  -9  12   7       36.45       42.83     14.31 o 
  -8  12   7      170.57      125.85     23.17 o 
  -7  12   7       53.10       34.84     16.68 o 
  -6  12   7       20.42       22.64     12.25 o 
  -5  12   7       43.01       19.08     18.18 o 
  -4  12   7       53.68       52.12     16.58 o 
  -3  12   7       50.27       54.69      4.84 o 
  -2  12   7      166.75      178.42      7.48 o 
  -1  12   7       26.72       35.95      3.97 o 
   0  12   7       42.51       48.80      8.92 o 
   1  12   7       57.05       53.47      6.06 o 
   2  12   7      320.01      296.94     12.87 o 
   3  12   7       51.03       59.58      7.26 o 
   4  12   7       44.56       43.85      8.19 o 
   5  12   7       17.62       29.25      8.73 o 
  -8  13   7      104.23       71.78     23.55 o 
  -7  13   7      219.03      236.42     62.98 o 
  -6  13   7       67.85       79.38     15.02 o 
  -5  13   7      220.47      211.15     20.31 o 
  -4  13   7      532.28      534.17     44.25 o 
  -3  13   7      416.85      474.89     27.21 o 
  -2  13   7       10.12        6.22      4.45 o 
  -1  13   7       54.58       53.33      5.04 o 
   0  13   7     1060.38     1040.91     18.58 o 
   1  13   7      474.33      494.07     13.17 o 
   2  13   7      304.18      313.14     15.97 o 
   3  13   7      185.99      190.51     27.84 o 
   4  13   7       57.69       58.82      8.59 o 
  -8  14   7       16.34       14.54     15.74 o 
  -7  14   7       12.54       25.90     24.50 o 
  -6  14   7      173.28      227.41     72.11 o 
  -5  14   7       29.80       57.10     16.96 o 
  -4  14   7      182.48      177.95     16.07 o 
  -3  14   7      200.75      218.54     13.82 o 
  -2  14   7        2.71        0.63      2.65 o 
  -1  14   7      123.53      122.42      7.93 o 
   0  14   7       33.40       21.43      5.46 o 
   1  14   7        0.02       -1.10      5.86 o 
   2  14   7       15.51       16.04      6.52 o 
   3  14   7       19.44       18.04      9.45 o 
   4  14   7        0.04       -2.50      7.55 o 
  -7  15   7        1.26       -2.26     15.62 o 
  -6  15   7      100.74      106.27     20.57 o 
  -5  15   7      184.40      187.37     17.98 o 
  -4  15   7      209.81      238.20     21.71 o 
  -3  15   7      358.11      356.57     15.48 o 
  -2  15   7       67.82       65.63      4.71 o 
  -1  15   7      406.87      400.39     13.74 o 
   0  15   7      608.04      597.33     10.91 o 
   1  15   7      227.14      243.56      9.12 o 
   2  15   7      146.93      123.44     11.35 o 
   3  15   7      132.41      156.80     13.42 o 
  -7  16   7        3.47       17.90     15.47 o 
  -6  16   7        0.16        0.12     11.86 o 
  -5  16   7        0.09        0.11     13.49 o 
  -4  16   7       16.39       18.59     15.35 o 
  -3  16   7       35.02       37.94     11.66 o 
  -2  16   7       17.26       17.36      3.39 o 
  -1  16   7      175.00      179.62      7.31 o 
   0  16   7        2.32       -2.01      4.96 o 
   1  16   7       19.75       24.42      7.03 o 
   2  16   7       70.36       93.16      9.14 o 
   3  16   7        2.25        9.14      8.80 o 
  -6  17   7       97.37       77.89     25.71 o 
  -5  17   7       71.82       78.43     16.54 o 
  -4  17   7       42.13       36.91     13.96 o 
  -3  17   7       59.83       57.73     11.21 o 
  -2  17   7      333.65      338.71     19.73 o 
  -1  17   7       40.59       45.22      8.36 o 
   0  17   7       84.08       87.06      8.66 o 
   1  17   7      159.34      186.20      9.05 o 
   2  17   7      122.25      126.56     14.57 o 
  -5  18   7       17.51        6.05     15.58 o 
  -4  18   7       38.36       50.74     20.70 o 
  -3  18   7        0.89       14.63      9.89 o 
  -2  18   7       36.94       49.69     10.66 o 
  -1  18   7        5.93        7.29      5.87 o 
   0  18   7        4.07       10.03      6.66 o 
   1  18   7        1.37       -4.62      8.10 o 
  -4  19   7       22.90       34.12     15.15 o 
  -3  19   7       30.16       38.42     13.91 o 
  -2  19   7      133.53      105.00     16.95 o 
  -1  19   7       75.58       80.49     13.01 o 
   0  19   7       57.01       70.41     11.01 o 
  -2  20   7        7.03       11.94     18.91 o 
 -11   0   8       40.00       11.93     22.55 o 
 -10   0   8      199.96      188.82     12.66 o 
  -9   0   8      611.64      584.07     39.50 o 
  -8   0   8      752.09      690.78     19.10 o 
  -7   0   8     1192.54     1113.70     17.56 o 
  -6   0   8      428.92      427.38     13.88 o 
  -5   0   8      387.59      377.26      8.02 o 
  -4   0   8     1505.60     1423.94     21.03 o 
  -3   0   8     4954.93     5262.25    117.58 o 
  -2   0   8        3.73       -1.25      5.43 o 
  -1   0   8     1343.13     1225.74     25.82 o 
   0   0   8     3682.94     3624.56     66.35 o 
   1   0   8      337.26      297.70     13.92 o 
   2   0   8      956.48      962.79     51.80 o 
   3   0   8     1467.40     1359.40     33.70 o 
   4   0   8      646.14      600.75     24.76 o 
   5   0   8      322.29      340.90     21.51 o 
   6   0   8      233.52      272.89     32.89 o 
 -10   1   8       25.94        9.29      5.62 o 
  -9   1   8       18.07       12.99      5.30 o 
  -8   1   8       28.11       29.17      4.94 o 
  -7   1   8      195.66      192.03      5.80 o 
  -6   1   8        1.80        4.10      3.88 o 
  -5   1   8        2.72        0.40      2.31 o 
  -4   1   8        0.78       -1.89      2.54 o 
  -3   1   8      707.53      816.01     16.19 o 
  -2   1   8       95.43       96.66      5.58 o 
  -1   1   8      218.90      248.64      8.26 o 
   0   1   8       18.65       20.25      5.42 o 
   1   1   8      152.56      157.32     15.45 o 
   2   1   8      125.59      136.52      8.98 o 
   3   1   8        1.15       -0.46      7.98 o 
   4   1   8      164.49      195.03     15.79 o 
   5   1   8       14.31       12.62      9.17 o 
   6   1   8        1.99        5.93      9.75 o 
 -10   2   8       51.52       49.94      6.45 o 
  -9   2   8      203.37      188.29      8.90 o 
  -8   2   8      124.68      121.26      6.86 o 
  -7   2   8      212.57      223.33      7.14 o 
  -6   2   8     1492.91     1433.99     17.32 o 
  -5   2   8      537.81      491.20      7.79 o 
  -4   2   8     1609.63     1682.61     16.51 o 
  -3   2   8     3260.75     3234.91     50.35 o 
  -2   2   8     2080.57     1904.76     21.78 o 
  -1   2   8      390.82      389.35      9.52 o 
   0   2   8     1539.25     1515.39     30.90 o 
   1   2   8     3310.94     3315.20     43.89 o 
   2   2   8     1686.24     1642.34     28.39 o 
   3   2   8       53.77       54.67      8.36 o 
   4   2   8      112.95      125.01     10.80 o 
   5   2   8      491.57      487.17     19.50 o 
   6   2   8      162.23      184.35     15.50 o 
 -10   3   8        0.83        1.48      4.88 o 
  -9   3   8       29.91       21.63      5.88 o 
  -8   3   8        3.92        6.50      4.32 o 
  -7   3   8        8.18        6.93      3.62 o 
  -6   3   8       66.56       72.90      5.01 o 
  -5   3   8      123.53      126.36      6.09 o 
  -4   3   8        7.65        3.94      2.40 o 
  -3   3   8      255.34      241.89     15.00 o 
  -2   3   8      461.74      495.76     18.51 o 
  -1   3   8       41.84       43.56      4.94 o 
   0   3   8       63.20       85.82      7.11 o 
   1   3   8      279.22      260.88      9.60 o 
   2   3   8        6.44       -2.15      5.99 o 
   3   3   8      415.63      404.78     13.21 o 
   4   3   8      224.32      227.30     13.52 o 
   5   3   8       23.93       21.59      9.36 o 
   6   3   8       15.19       17.97      9.70 o 
 -10   4   8       15.90       12.42      5.46 o 
  -9   4   8       58.63       65.32      5.59 o 
  -8   4   8      397.30      419.40     11.13 o 
  -7   4   8       82.18      101.16      6.31 o 
  -6   4   8      501.95      502.16      8.96 o 
  -5   4   8     1885.64     1865.42     21.85 o 
  -4   4   8     1220.56     1228.24     22.53 o 
  -3   4   8        9.78        6.79      3.88 o 
  -2   4   8      842.81      812.48     14.22 o 
  -1   4   8      296.99      278.06     16.89 o 
   0   4   8      393.93      403.74     12.80 o 
   1   4   8     1147.24     1094.99     17.86 o 
   2   4   8      199.41      178.62     10.60 o 
   3   4   8       27.56       48.18      8.24 o 
   4   4   8      307.63      303.21     16.74 o 
   5   4   8      370.03      377.16     16.42 o 
   6   4   8      138.22      134.81     18.81 o 
 -10   5   8       49.96       44.89      7.91 o 
  -9   5   8       14.93       13.39      4.85 o 
  -8   5   8       39.69       37.01      5.08 o 
  -7   5   8      270.55      282.12      7.09 o 
  -6   5   8        6.25       10.84      2.71 o 
  -5   5   8      294.22      310.95      6.45 o 
  -4   5   8      165.34      179.78      6.78 o 
  -3   5   8        0.23        1.48      2.92 o 
  -2   5   8        4.66        5.36      4.65 o 
  -1   5   8        0.02        2.27      3.99 o 
   0   5   8        1.77        2.67      5.52 o 
   1   5   8      126.57      140.95     19.53 o 
   2   5   8      331.72      337.12     13.47 o 
   3   5   8       83.27      105.91     11.54 o 
   4   5   8       11.29        8.75      7.16 o 
   5   5   8       56.51       62.80     12.84 o 
   6   5   8        1.26        0.02      8.22 o 
 -10   6   8      133.03      135.30      9.62 o 
  -9   6   8       18.98       19.41      4.26 o 
  -8   6   8      196.03      206.17      8.49 o 
  -7   6   8      711.74      697.60     17.26 o 
  -6   6   8        2.68        4.17      2.59 o 
  -5   6   8      342.12      325.69      8.51 o 
  -4   6   8        4.81        7.19      3.20 o 
  -3   6   8      109.71       89.60      5.57 o 
  -2   6   8      554.99      598.26     11.17 o 
  -1   6   8     1766.99     1728.45     24.62 o 
   0   6   8      166.56      145.91     11.00 o 
   1   6   8      168.89      184.54      8.54 o 
   2   6   8       33.00       52.24      8.36 o 
   3   6   8     1249.93     1235.93     28.34 o 
   4   6   8      587.60      589.60     17.70 o 
   5   6   8      116.82      155.44     15.08 o 
 -10   7   8        3.28        6.31     17.78 o 
  -9   7   8        4.14       10.05      6.26 o 
  -8   7   8       24.59       28.59      5.04 o 
  -7   7   8        3.13        1.37      3.79 o 
  -6   7   8        4.13       -1.02      4.68 o 
  -5   7   8      128.38      146.51     15.91 o 
  -4   7   8       28.46       20.49      6.54 o 
  -3   7   8       85.11      102.40      8.61 o 
  -2   7   8      502.58      497.25      7.51 o 
  -1   7   8      233.56      275.64      7.71 o 
   0   7   8       10.58       11.01      4.62 o 
   1   7   8      136.85      128.65      6.76 o 
   2   7   8      201.04      203.28     10.77 o 
   3   7   8      177.31      176.24     10.01 o 
   4   7   8       27.54       31.73      9.40 o 
   5   7   8        0.91        4.23      7.54 o 
 -10   8   8      173.28      171.66     13.84 o 
  -9   8   8      101.99       93.05     34.54 o 
  -8   8   8       34.73       27.09      3.78 o 
  -7   8   8      112.57      108.97     13.49 o 
  -6   8   8       97.69      109.74     12.23 o 
  -5   8   8      113.07      119.45     16.02 o 
  -4   8   8        2.31        4.37      2.13 o 
  -3   8   8      262.07      275.55      5.83 o 
  -2   8   8     1696.05     1607.59     30.93 o 
  -1   8   8     1862.54     1848.74     21.82 o 
   0   8   8       18.32       29.87      5.26 o 
   1   8   8       28.27       30.74      5.57 o 
   2   8   8      630.81      632.80     13.70 o 
   3   8   8      863.15      756.59     16.60 o 
   4   8   8      121.28      120.97      9.63 o 
   5   8   8      121.68      154.62     14.13 o 
 -10   9   8        0.32        0.19     17.14 o 
  -9   9   8       29.88       22.83     13.57 o 
  -8   9   8      247.33      231.01     30.24 o 
  -7   9   8      210.68      208.19     17.33 o 
  -6   9   8        0.34        7.26     11.41 o 
  -5   9   8      148.92      145.43     15.89 o 
  -4   9   8       85.13       59.43      5.96 o 
  -3   9   8       88.55       92.32      4.06 o 
  -2   9   8      397.96      405.04     11.30 o 
  -1   9   8      134.87      127.42      8.74 o 
   0   9   8        0.29        3.45      4.09 o 
   1   9   8       82.34       84.10      6.42 o 
   2   9   8      267.64      274.55     10.46 o 
   3   9   8        4.60        6.71      6.71 o 
   4   9   8        0.19       -6.34      7.41 o 
   5   9   8       22.66       23.73      9.36 o 
  -9  10   8      202.64      240.26     21.47 o 
  -8  10   8      273.56      232.30     28.32 o 
  -7  10   8        2.83       -5.63     10.74 o 
  -6  10   8       53.62       51.35     12.31 o 
  -5  10   8      584.19      635.95     37.73 o 
  -4  10   8      839.06      807.86     19.07 o 
  -3  10   8        6.21        5.91      2.27 o 
  -2  10   8       34.06       37.04      2.94 o 
  -1  10   8       11.38       14.34      4.44 o 
   0  10   8      536.19      553.08     10.51 o 
   1  10   8      435.66      456.91     14.93 o 
   2  10   8      109.18      101.61      7.43 o 
   3  10   8      330.73      338.65     11.35 o 
   4  10   8      269.68      290.86     12.10 o 
   5  10   8       26.72       18.99      9.20 o 
  -9  11   8        1.92        7.47     13.83 o 
  -8  11   8        1.51      -10.38     16.05 o 
  -7  11   8       99.50       87.98     15.02 o 
  -6  11   8      339.77      351.11     19.70 o 
  -5  11   8      249.93      290.78     20.40 o 
  -4  11   8        1.00        0.53      6.69 o 
  -3  11   8        4.38        4.16      2.84 o 
  -2  11   8        2.40        1.31      3.37 o 
  -1  11   8      357.49      372.92      7.44 o 
   0  11   8       35.95       39.34      5.52 o 
   1  11   8       62.22       51.07      7.30 o 
   2  11   8      281.38      251.92     16.47 o 
   3  11   8       15.05       23.78      8.10 o 
   4  11   8       12.93       15.14      7.97 o 
  -9  12   8        3.81        3.99     24.13 o 
  -8  12   8      159.20      148.30     19.63 o 
  -7  12   8      203.30      276.21     43.23 o 
  -6  12   8      289.13      285.00     24.69 o 
  -5  12   8      770.51      751.57     47.24 o 
  -4  12   8      164.46      138.89     11.39 o 
  -3  12   8      337.98      330.45      8.13 o 
  -2  12   8      175.13      232.15      7.99 o 
  -1  12   8       45.34       34.10      8.88 o 
   0  12   8      274.67      235.47      8.74 o 
   1  12   8      830.24      773.35     17.06 o 
   2  12   8      266.93      244.81     11.46 o 
   3  12   8       46.34       59.28      8.27 o 
   4  12   8      218.49      224.54     12.26 o 
  -8  13   8      199.83      186.21     21.20 o 
  -7  13   8        8.20       13.09     16.66 o 
  -6  13   8        7.71        2.59     13.56 o 
  -5  13   8       27.51       28.56     12.85 o 
  -4  13   8        4.79       -4.67      8.98 o 
  -3  13   8        8.90       15.07      5.16 o 
  -2  13   8      218.84      220.59      7.96 o 
  -1  13   8        4.40        7.12      3.43 o 
   0  13   8        1.89        3.46      4.24 o 
   1  13   8        0.10        1.90      7.35 o 
   2  13   8       12.14        6.21      6.31 o 
   3  13   8       10.28        5.87      8.13 o 
   4  13   8       51.28       68.89     10.47 o 
  -8  14   8       18.10       23.41     16.47 o 
  -7  14   8      187.96      180.68     20.36 o 
  -6  14   8      452.66      392.17     37.21 o 
  -5  14   8       68.76       68.98     14.62 o 
  -4  14   8      136.74      177.68     17.50 o 
  -3  14   8      479.12      403.72     26.84 o 
  -2  14   8      320.94      319.56      9.06 o 
  -1  14   8      495.98      476.30     13.37 o 
   0  14   8      258.87      271.21      8.36 o 
   1  14   8      369.50      369.96     14.67 o 
   2  14   8      232.59      205.53     10.44 o 
   3  14   8      110.70      159.51     11.02 o 
  -7  15   8        5.58       -0.73     13.04 o 
  -6  15   8       54.98       52.24     16.14 o 
  -5  15   8        1.48       11.58     12.71 o 
  -4  15   8      386.64      358.78     17.08 o 
  -3  15   8        1.83        2.23      1.43 o 
  -2  15   8        0.68        4.73      4.16 o 
  -1  15   8        7.16        6.41      4.81 o 
   0  15   8        6.59        5.63      4.30 o 
   1  15   8        1.47        8.36      9.38 o 
   2  15   8       43.96       45.94      9.83 o 
   3  15   8        0.88       11.18      9.90 o 
  -7  16   8       49.90       54.99     17.98 o 
  -6  16   8       35.15       41.05     16.19 o 
  -5  16   8       41.77       14.98     16.78 o 
  -4  16   8      324.29      366.43     22.82 o 
  -3  16   8      386.60      363.56     19.52 o 
  -2  16   8       75.52       67.39      4.70 o 
  -1  16   8      466.15      427.41     11.56 o 
   0  16   8      662.44      611.89     14.58 o 
   1  16   8      127.88      177.42     14.34 o 
   2  16   8       26.55       40.44      9.71 o 
  -6  17   8       42.49       32.40     16.65 o 
  -5  17   8        2.44        3.66     16.77 o 
  -4  17   8      102.02      120.39     18.20 o 
  -3  17   8       30.37       29.49     12.34 o 
  -2  17   8       13.84       16.44      9.70 o 
  -1  17   8        0.28       -2.77      4.66 o 
   0  17   8       10.19       24.97      9.01 o 
   1  17   8        1.89        2.58      6.97 o 
  -5  18   8       82.48      135.00     31.51 o 
  -4  18   8       75.25       59.32     18.25 o 
  -3  18   8      240.02      249.39     51.54 o 
  -2  18   8       62.68       66.29     12.94 o 
  -1  18   8       34.58       31.41     14.47 o 
   0  18   8       19.88       17.38      7.20 o 
  -4  19   8       40.61       37.03     12.67 o 
  -3  19   8        0.06        3.90      9.81 o 
  -2  19   8        0.81      -10.45     10.45 o 
  -1  19   8        0.03       -9.12     11.53 o 
 -10   1   9      272.87      242.79     10.59 o 
  -9   1   9      247.67      235.13     17.62 o 
  -8   1   9      345.58      356.67     11.82 o 
  -7   1   9       23.81       27.24      4.95 o 
  -6   1   9      771.30      811.22     10.67 o 
  -5   1   9      669.75      663.20     13.31 o 
  -4   1   9     2040.06     2041.04     30.36 o 
  -3   1   9      100.00       82.66      7.63 o 
  -2   1   9       15.05       20.22      5.82 o 
  -1   1   9      339.76      313.34     10.84 o 
   0   1   9      646.63      608.74     13.68 o 
   1   1   9      819.71      800.70     16.25 o 
   2   1   9      972.51      923.83     20.21 o 
   3   1   9      118.13      166.59     15.79 o 
   4   1   9      520.35      514.87     18.55 o 
   5   1   9      366.98      350.58     16.92 o 
 -10   2   9        0.40        3.62      6.47 o 
  -9   2   9       51.91       44.42      7.58 o 
  -8   2   9        0.44       -3.52      6.33 o 
  -7   2   9       95.95       89.83      7.45 o 
  -6   2   9       70.72       81.27      4.96 o 
  -5   2   9       14.62        8.91      3.34 o 
  -4   2   9      363.87      348.72      8.93 o 
  -3   2   9      323.90      301.33     10.53 o 
  -2   2   9       61.23       76.18      5.48 o 
  -1   2   9       17.76       13.21      4.99 o 
   0   2   9       41.04       47.64      6.52 o 
   1   2   9      228.96      224.57     12.67 o 
   2   2   9       32.54       26.18      7.58 o 
   3   2   9      550.61      529.70     17.50 o 
   4   2   9      250.98      245.87     13.82 o 
   5   2   9       10.00       12.83     10.84 o 
 -10   3   9       68.15       53.93      7.52 o 
  -9   3   9      185.89      210.09     10.65 o 
  -8   3   9      112.20      117.53     16.55 o 
  -7   3   9     1163.80     1142.10     17.56 o 
  -6   3   9      622.92      616.00     12.84 o 
  -5   3   9     1141.03     1127.42     13.12 o 
  -4   3   9      411.05      396.46     10.56 o 
  -3   3   9      855.98      911.35     16.12 o 
  -2   3   9     1020.30     1054.77     25.85 o 
  -1   3   9      608.33      582.10     12.29 o 
   0   3   9      827.48      840.69     16.46 o 
   1   3   9      316.77      302.48     11.35 o 
   2   3   9       94.82      128.59      9.32 o 
   3   3   9      169.37      155.73     13.36 o 
   4   3   9      487.83      494.90     24.50 o 
   5   3   9      344.85      334.13     18.70 o 
 -10   4   9       24.45       15.89      6.43 o 
  -9   4   9       24.23       28.67      5.38 o 
  -8   4   9      243.32      262.84      7.37 o 
  -7   4   9      150.38      168.83      7.69 o 
  -6   4   9        4.90        1.30      2.93 o 
  -5   4   9        3.25        8.25      2.99 o 
  -4   4   9      414.22      461.66      6.85 o 
  -3   4   9      149.81      160.01     10.44 o 
  -2   4   9      205.70      225.02      8.12 o 
  -1   4   9     1152.76     1161.02     25.04 o 
   0   4   9      284.44      286.33     13.99 o 
   1   4   9       97.58      104.47      8.03 o 
   2   4   9      413.86      410.65     13.14 o 
   3   4   9      451.50      441.54     15.17 o 
   4   4   9       83.05       79.64     11.74 o 
   5   4   9       47.71       45.33     10.88 o 
 -10   5   9        1.01        3.48      7.83 o 
  -9   5   9       73.33      100.27      5.99 o 
  -8   5   9       49.77       50.70      4.44 o 
  -7   5   9      175.53      167.08      9.61 o 
  -6   5   9       41.03       48.75      4.97 o 
  -5   5   9       86.92      102.81      7.16 o 
  -4   5   9       49.66       49.07      3.43 o 
  -3   5   9     1011.82     1064.00     17.06 o 
  -2   5   9      992.74      942.27     20.87 o 
  -1   5   9     2980.73     2903.63     50.91 o 
   0   5   9      540.53      549.84     23.42 o 
   1   5   9      283.06      274.12     14.33 o 
   2   5   9      410.03      384.37     19.98 o 
   3   5   9      893.70      803.61     22.87 o 
   4   5   9       65.42       80.44      9.82 o 
   5   5   9      144.96      183.17     19.01 o 
 -10   6   9        0.42       -5.35     11.99 o 
  -9   6   9      370.73      341.46     19.57 o 
  -8   6   9       19.14       15.00      3.84 o 
  -7   6   9       47.92       46.42      7.02 o 
  -6   6   9        0.56        3.35      2.95 o 
  -5   6   9       35.12       33.15      3.71 o 
  -4   6   9      117.02      118.95      7.75 o 
  -3   6   9      165.01      170.35      8.22 o 
  -2   6   9      206.01      211.47     11.69 o 
  -1   6   9       58.87       68.11      9.46 o 
   0   6   9        0.01       -3.20      5.15 o 
   1   6   9       23.78       17.53      6.93 o 
   2   6   9       25.31       28.78      7.76 o 
   3   6   9      134.94      153.76     11.43 o 
   4   6   9      169.40      190.79     13.06 o 
   5   6   9       95.24       98.61     12.01 o 
 -10   7   9      101.69      134.88     21.25 o 
  -9   7   9      162.76      148.10     16.46 o 
  -8   7   9      245.00      238.13      8.07 o 
  -7   7   9       72.61       83.48      7.56 o 
  -6   7   9        6.63        8.32      2.90 o 
  -5   7   9        3.75        3.40      2.28 o 
  -4   7   9      110.41      127.00      9.20 o 
  -3   7   9      510.16      496.70      7.93 o 
  -2   7   9      306.08      316.65      6.90 o 
  -1   7   9      199.85      167.49     19.48 o 
   0   7   9      166.10      165.09      7.13 o 
   1   7   9      252.25      243.47      8.67 o 
   2   7   9      238.19      232.86      9.67 o 
   3   7   9      758.95      722.19     16.76 o 
   4   7   9       88.14       86.90      9.88 o 
   5   7   9       26.88       30.63     10.57 o 
 -10   8   9        5.23       29.11     18.17 o 
  -9   8   9        1.96       18.68     15.43 o 
  -8   8   9        0.07        3.33     10.66 o 
  -7   8   9      197.82      184.44     15.78 o 
  -6   8   9       49.77       45.42      7.40 o 
  -5   8   9       56.17       44.46      3.20 o 
  -4   8   9       28.16       25.12      5.32 o 
  -3   8   9      207.91      212.13      6.97 o 
  -2   8   9       17.31       23.46      4.40 o 
  -1   8   9      330.30      328.02      9.92 o 
   0   8   9       27.82       25.10      4.91 o 
   1   8   9      103.01       98.30      7.49 o 
   2   8   9        4.04       -0.12      6.38 o 
   3   8   9       18.57       24.92      7.55 o 
   4   8   9        1.99       -1.89      9.06 o 
  -9   9   9        1.29        4.08     21.52 o 
  -8   9   9       98.03      126.44     18.45 o 
  -7   9   9      164.05      188.40     16.06 o 
  -6   9   9      141.69      145.02     14.72 o 
  -5   9   9      270.26      218.44      7.89 o 
  -4   9   9      266.36      279.26     12.08 o 
  -3   9   9      306.72      334.93      6.87 o 
  -2   9   9     1243.26     1267.02     14.90 o 
  -1   9   9       31.45       26.86      4.79 o 
   0   9   9      486.17      459.07     10.51 o 
   1   9   9      275.17      285.98      9.12 o 
   2   9   9      311.85      336.59     11.07 o 
   3   9   9      125.68      146.52     11.28 o 
   4   9   9      121.84      136.53     11.45 o 
  -9  10   9       45.30       38.34     15.61 o 
  -8  10   9       12.94       15.94     12.98 o 
  -7  10   9      135.35      138.42     15.87 o 
  -6  10   9       60.30       55.04     12.64 o 
  -5  10   9        1.19        6.28     11.91 o 
  -4  10   9        1.92        2.60      3.52 o 
  -3  10   9      244.91      216.02     11.51 o 
  -2  10   9      295.78      282.26     11.04 o 
  -1  10   9       76.64       84.64      8.70 o 
   0  10   9       23.45       32.65      6.33 o 
   1  10   9       35.92       22.38      6.73 o 
   2  10   9      287.15      296.57     11.86 o 
   3  10   9       10.41       16.05      7.69 o 
   4  10   9       24.14       23.82      9.93 o 
  -9  11   9       15.40       13.86     14.82 o 
  -8  11   9       82.77       98.27     17.25 o 
  -7  11   9       28.03       14.63     15.34 o 
  -6  11   9      378.46      361.53     20.60 o 
  -5  11   9      474.61      477.23     17.62 o 
  -4  11   9      313.58      304.97     15.20 o 
  -3  11   9      181.78      196.29      5.66 o 
  -2  11   9      396.40      402.37     15.22 o 
  -1  11   9      365.67      360.47      8.50 o 
   0  11   9      309.22      308.88     11.87 o 
   1  11   9      375.57      399.25     20.14 o 
   2  11   9      373.61      394.36     12.50 o 
   3  11   9       62.38       49.51      8.76 o 
   4  11   9      103.86      107.65     10.42 o 
  -8  12   9        4.38       -8.44     13.96 o 
  -7  12   9       36.86       55.41     14.95 o 
  -6  12   9      211.93      208.21     21.15 o 
  -5  12   9       41.80       41.36     10.34 o 
  -4  12   9        0.88        9.45      8.46 o 
  -3  12   9      106.48      101.50      6.74 o 
  -2  12   9      379.28      351.82     10.35 o 
  -1  12   9       58.27       54.72      6.29 o 
   0  12   9       14.53       14.10      5.38 o 
   1  12   9        0.05       -3.26      5.56 o 
   2  12   9      123.44      130.34     10.95 o 
   3  12   9       41.36       35.61      8.68 o 
  -8  13   9       62.05       65.72     18.05 o 
  -7  13   9      156.38      198.95     20.22 o 
  -6  13   9      110.90      147.56     42.67 o 
  -5  13   9      229.92      223.74     16.45 o 
  -4  13   9      217.93      237.77     14.41 o 
  -3  13   9      208.59      190.50      7.04 o 
  -2  13   9        8.92        4.85      5.20 o 
  -1  13   9      157.33      169.30      6.69 o 
   0  13   9      105.13      122.82     12.34 o 
   1  13   9      394.82      389.88     19.45 o 
   2  13   9       54.66       53.72      9.45 o 
   3  13   9       98.99       87.50     10.52 o 
  -8  14   9        4.77        2.92     14.28 o 
  -7  14   9        7.91       13.75     14.43 o 
  -6  14   9       24.23       44.51     28.60 o 
  -5  14   9       51.77       90.23     26.45 o 
  -4  14   9       39.00       35.63     11.91 o 
  -3  14   9      258.93      202.12     14.48 o 
  -2  14   9       35.20       35.28      5.38 o 
  -1  14   9       17.40       11.35      4.59 o 
   0  14   9      105.77       94.14      7.58 o 
   1  14   9      104.80       96.06     15.95 o 
   2  14   9       55.93       44.94      8.20 o 
  -7  15   9      208.28      232.18     41.18 o 
  -6  15   9       37.25       40.35     15.81 o 
  -5  15   9       96.67       93.87     13.42 o 
  -4  15   9      125.36      149.86     15.83 o 
  -3  15   9      178.61      185.52     19.84 o 
  -2  15   9       56.04       57.64      5.49 o 
  -1  15   9       85.24       90.74      7.49 o 
   0  15   9       84.08       68.88     12.05 o 
   1  15   9       52.87       41.79      7.84 o 
   2  15   9       62.95       54.21      9.44 o 
  -6  16   9        4.12        6.62     17.16 o 
  -5  16   9       72.25       67.27     13.39 o 
  -4  16   9        2.69       18.84     11.06 o 
  -3  16   9        0.26       14.48     11.03 o 
  -2  16   9        2.52        5.25     10.70 o 
  -1  16   9        0.06        9.40      7.45 o 
   0  16   9       21.12       18.48      8.53 o 
   1  16   9        2.31        7.47      6.61 o 
  -6  17   9      126.14      108.94     24.18 o 
  -5  17   9       37.24       49.42     14.06 o 
  -4  17   9       61.14       66.34     16.47 o 
  -3  17   9       15.59       33.84     15.23 o 
  -2  17   9       31.76       43.55     13.06 o 
  -1  17   9      225.38      195.97      9.79 o 
   0  17   9       45.77       28.11      7.98 o 
  -4  18   9       80.15       87.51     19.21 o 
  -3  18   9        7.98       13.10     12.52 o 
  -2  18   9       15.66       18.28     10.82 o 
  -1  18   9        9.83       30.38     11.56 o 
 -10   0  10       68.13       49.19     14.16 o 
  -9   0  10       77.49      117.95     23.48 o 
  -8   0  10       53.78       39.81     12.11 o 
  -7   0  10      996.86      934.32     17.73 o 
  -6   0  10      803.88      821.55     24.90 o 
  -5   0  10     1093.02     1230.41     30.36 o 
  -4   0  10     3606.14     3658.19     84.22 o 
  -3   0  10      383.02      319.94     27.39 o 
  -2   0  10      100.15      107.49      9.27 o 
  -1   0  10      768.20      835.96     60.47 o 
   0   0  10      472.29      446.13     23.66 o 
   1   0  10      268.15      265.64     18.99 o 
   2   0  10      302.06      297.78     18.11 o 
   3   0  10       97.32      117.71     15.86 o 
   4   0  10       81.95      112.38     24.41 o 
   5   0  10      496.17      487.94     75.65 o 
 -10   1  10        4.80        5.86      8.04 o 
  -9   1  10        3.72        9.68      6.23 o 
  -8   1  10       43.45       53.29      5.58 o 
  -7   1  10       80.51       96.78      4.92 o 
  -6   1  10       10.83       12.23      3.55 o 
  -5   1  10       59.75       47.94      5.15 o 
  -4   1  10       81.78       76.78      5.15 o 
  -3   1  10        1.45        0.31      5.91 o 
  -2   1  10        8.20       15.29      7.22 o 
  -1   1  10       91.64       89.61      7.27 o 
   0   1  10       20.25       12.27      6.18 o 
   1   1  10      210.39      206.00     10.49 o 
   2   1  10      449.16      440.36     24.85 o 
   3   1  10       27.73       34.20     10.20 o 
   4   1  10       20.85       32.87     10.59 o 
   5   1  10       29.54       45.05     13.56 o 
 -10   2  10      110.23      114.07     36.89 o 
  -9   2  10        3.56        6.47      7.18 o 
  -8   2  10       16.48       21.12      4.84 o 
  -7   2  10      520.40      522.27      8.69 o 
  -6   2  10      301.03      290.32      6.32 o 
  -5   2  10       31.04       28.25      3.76 o 
  -4   2  10      183.90      187.61      5.76 o 
  -3   2  10     1006.42     1003.11     17.16 o 
  -2   2  10      488.32      475.19     11.42 o 
  -1   2  10      541.81      557.02     22.44 o 
   0   2  10      367.06      350.28     11.17 o 
   1   2  10      635.66      621.53     17.89 o 
   2   2  10      462.66      482.02     16.41 o 
   3   2  10      105.40      124.54     26.67 o 
   4   2  10      258.53      252.02     15.13 o 
   5   2  10      266.49      302.45     31.29 o 
 -10   3  10       11.07       -4.19      7.58 o 
  -9   3  10       46.12       49.15      7.50 o 
  -8   3  10        0.65        0.02      3.81 o 
  -7   3  10      257.34      238.18      5.94 o 
  -6   3  10      133.52      129.24      5.41 o 
  -5   3  10       62.56       86.14      6.98 o 
  -4   3  10       17.29        9.09      4.07 o 
  -3   3  10       92.44       83.47      6.58 o 
  -2   3  10       97.35      100.16      7.05 o 
  -1   3  10       19.66       25.39      6.04 o 
   0   3  10        6.11       13.98      6.26 o 
   1   3  10      215.94      229.07     10.80 o 
   2   3  10      111.18      108.75     12.11 o 
   3   3  10       88.29      107.36     24.29 o 
   4   3  10       19.87       29.33     10.44 o 
 -10   4  10       58.69       66.64     19.10 o 
  -9   4  10      143.99      144.10     11.39 o 
  -8   4  10      737.76      742.99     16.70 o 
  -7   4  10       28.15       45.66      9.85 o 
  -6   4  10       41.51       49.21      3.68 o 
  -5   4  10       86.76       81.76      4.74 o 
  -4   4  10       14.59       12.07      3.01 o 
  -3   4  10      181.20      187.54      8.95 o 
  -2   4  10      911.06      958.93     17.57 o 
  -1   4  10      386.51      365.76     12.78 o 
   0   4  10      202.82      224.30     10.89 o 
   1   4  10      406.96      395.25     19.74 o 
   2   4  10      107.49      127.60     11.67 o 
   3   4  10      226.20      242.12     14.36 o 
   4   4  10      418.16      370.90     16.66 o 
 -10   5  10       40.79       46.18     14.25 o 
  -9   5  10       13.95       10.73      5.66 o 
  -8   5  10       33.88       30.73      6.22 o 
  -7   5  10       47.75       49.03      5.38 o 
  -6   5  10       53.80       63.34      5.78 o 
  -5   5  10      187.21      196.70      6.91 o 
  -4   5  10       38.23       44.97      4.76 o 
  -3   5  10       29.32       25.09      5.17 o 
  -2   5  10      155.16      189.26     16.37 o 
  -1   5  10       16.11       14.55      5.76 o 
   0   5  10       52.68       58.72      8.12 o 
   1   5  10       47.57       45.56      8.70 o 
   2   5  10      309.69      256.66     12.59 o 
   3   5  10       60.22       69.93     13.16 o 
   4   5  10        2.52       -0.74      8.06 o 
 -10   6  10       44.70       62.23     14.62 o 
  -9   6  10      583.37      533.97     27.14 o 
  -8   6  10      283.11      296.36      6.89 o 
  -7   6  10        6.44        4.04      3.95 o 
  -6   6  10      267.66      264.18      9.31 o 
  -5   6  10      673.41      682.42     14.99 o 
  -4   6  10      734.13      755.36      9.26 o 
  -3   6  10      170.28      190.54      8.50 o 
  -2   6  10      844.54      866.74     18.26 o 
  -1   6  10      179.16      175.62      9.17 o 
   0   6  10      549.22      551.49     14.19 o 
   1   6  10      418.12      420.45     17.48 o 
   2   6  10      319.96      292.99     17.71 o 
   3   6  10      403.33      377.59     13.83 o 
   4   6  10       62.87       67.90     11.83 o 
 -10   7  10        0.12       -2.51     14.72 o 
  -9   7  10        6.12      -10.34     11.92 o 
  -8   7  10        8.15       18.43     13.97 o 
  -7   7  10        2.22        2.72      2.23 o 
  -6   7  10       55.94       58.13      6.28 o 
  -5   7  10      101.63      112.92      4.45 o 
  -4   7  10       18.83       20.40      4.85 o 
  -3   7  10       28.33       31.84      3.44 o 
  -2   7  10       58.30       60.66     14.34 o 
  -1   7  10        0.33        4.08      6.71 o 
   0   7  10        0.02        0.85      5.51 o 
   1   7  10       11.04        8.72      5.82 o 
   2   7  10        5.00        1.51      6.48 o 
   3   7  10       29.30       24.49     10.64 o 
   4   7  10       81.56       88.91     10.79 o 
  -9   8  10       93.60       95.87     15.94 o 
  -8   8  10       50.69       49.06     13.29 o 
  -7   8  10      111.88      106.82      7.46 o 
  -6   8  10      311.55      312.42      8.94 o 
  -5   8  10      389.89      393.96     15.61 o 
  -4   8  10      334.36      348.73     15.57 o 
  -3   8  10      943.75      964.39     13.95 o 
  -2   8  10       22.82       18.26      4.01 o 
  -1   8  10      150.72      189.56      8.19 o 
   0   8  10      549.49      551.78     19.53 o 
   1   8  10      172.87      180.96      9.84 o 
   2   8  10      694.70      664.56     19.54 o 
   3   8  10      408.35      411.15     14.17 o 
   4   8  10       69.21       71.76     11.08 o 
  -9   9  10       20.33       15.84     13.44 o 
  -8   9  10        8.87       20.35     12.75 o 
  -7   9  10       89.87      100.56     17.35 o 
  -6   9  10      147.80      183.80     30.19 o 
  -5   9  10       35.73       31.91      2.95 o 
  -4   9  10        4.77        5.67      3.83 o 
  -3   9  10       50.48       48.67      4.63 o 
  -2   9  10        9.13       15.24      5.38 o 
  -1   9  10       15.92       23.59      4.75 o 
   0   9  10       47.70       51.06      6.91 o 
   1   9  10        5.06        7.54      5.72 o 
   2   9  10        0.08        0.50      5.86 o 
   3   9  10       67.25       56.50      9.77 o 
  -9  10  10       59.80       50.14     22.36 o 
  -8  10  10      173.68      154.09     17.96 o 
  -7  10  10       86.77      100.29     15.47 o 
  -6  10  10       76.79       85.25     13.95 o 
  -5  10  10      475.83      379.65     30.51 o 
  -4  10  10       22.89       23.49      4.36 o 
  -3  10  10       48.32       28.74      5.27 o 
  -2  10  10       47.58       62.53      7.58 o 
  -1  10  10      414.17      412.06     10.82 o 
   0  10  10      120.34      138.42     11.42 o 
   1  10  10        8.33       13.52      7.40 o 
   2  10  10       22.73       30.21     10.41 o 
   3  10  10      295.14      323.65     17.05 o 
  -9  11  10        0.07       -7.98     23.78 o 
  -8  11  10        2.11       -6.02     12.90 o 
  -7  11  10      168.16      180.64     27.20 o 
  -6  11  10       21.91       14.74     10.98 o 
  -5  11  10        0.83        5.25      9.83 o 
  -4  11  10       19.89        9.97      6.13 o 
  -3  11  10      470.07      455.64     10.87 o 
  -2  11  10      472.22      448.57     22.24 o 
  -1  11  10        4.58        3.19      4.39 o 
   0  11  10       23.19       13.02      5.92 o 
   1  11  10       17.46       28.65      8.09 o 
   2  11  10       14.44       16.66      8.32 o 
   3  11  10        6.84        8.95      8.88 o 
  -8  12  10       25.02       24.11     15.14 o 
  -7  12  10       45.18       53.11     15.55 o 
  -6  12  10       71.48       65.75     14.71 o 
  -5  12  10       62.77       72.18     12.96 o 
  -4  12  10       55.36       65.09      4.00 o 
  -3  12  10       45.20       57.29      4.30 o 
  -2  12  10      699.89      652.20     11.59 o 
  -1  12  10      165.60      142.11      6.35 o 
   0  12  10      164.87      192.20     24.77 o 
   1  12  10      260.79      261.54     15.81 o 
   2  12  10       29.67       44.27      8.73 o 
  -8  13  10      212.42      198.92     25.92 o 
  -7  13  10       62.97       54.78     16.60 o 
  -6  13  10       22.50       24.79     11.35 o 
  -5  13  10       24.42       17.19     10.61 o 
  -4  13  10        5.80       -1.03     10.95 o 
  -3  13  10        0.49       -3.57      3.57 o 
  -2  13  10      119.91      104.87      7.66 o 
  -1  13  10        4.39        2.14      3.80 o 
   0  13  10       37.49       22.89      6.85 o 
   1  13  10        8.43       17.18      8.80 o 
   2  13  10        2.21       15.07      7.89 o 
  -7  14  10      132.77      167.01     65.03 o 
  -6  14  10      129.65       99.32     16.31 o 
  -5  14  10       51.46       75.63     12.89 o 
  -4  14  10      383.51      399.73     29.13 o 
  -3  14  10      266.41      232.46     14.44 o 
  -2  14  10        6.28        5.60      4.80 o 
  -1  14  10       66.74       89.92      7.77 o 
   0  14  10      165.93      161.78     10.61 o 
   1  14  10       54.43       44.17      9.95 o 
   2  14  10      107.64      133.42     22.92 o 
  -7  15  10        0.82        1.37     13.90 o 
  -6  15  10        4.43        5.34     12.20 o 
  -5  15  10       23.67       33.26     13.56 o 
  -4  15  10       25.53       35.24     11.47 o 
  -3  15  10       28.98       23.79     10.93 o 
  -2  15  10        1.57        1.52      4.51 o 
  -1  15  10       15.18       11.35      6.30 o 
   0  15  10        0.24       -7.25      7.25 o 
   1  15  10        3.94        4.88      9.08 o 
  -6  16  10       57.57       74.06     15.02 o 
  -5  16  10       19.68       13.45     12.97 o 
  -4  16  10      110.98      144.11     14.93 o 
  -3  16  10       60.26       69.19     13.10 o 
  -2  16  10       27.97       56.26     13.74 o 
  -1  16  10      109.10      135.05     12.95 o 
   0  16  10        7.47        5.94      6.75 o 
  -5  17  10       26.88       15.53     12.41 o 
  -4  17  10       43.29       57.76     14.99 o 
  -3  17  10       10.54       -4.23     12.06 o 
  -2  17  10        7.64       12.88     12.88 o 
  -1  17  10        1.19        8.56     12.70 o 
 -10   1  11       38.98       36.83      9.63 o 
  -9   1  11        2.31        4.60      4.93 o 
  -8   1  11        3.79       -0.65      3.77 o 
  -7   1  11      636.31      621.89     16.14 o 
  -6   1  11      149.59      150.61      6.35 o 
  -5   1  11      164.91      169.74      5.68 o 
  -4   1  11        3.46        5.07     10.34 o 
  -3   1  11      456.52      451.04     19.79 o 
  -2   1  11      330.47      331.84     11.04 o 
  -1   1  11      375.94      373.72     16.76 o 
   0   1  11       86.76       98.61      8.66 o 
   1   1  11       38.75       40.31      8.53 o 
   2   1  11       30.88       32.35     11.38 o 
   3   1  11      166.73      167.50     15.90 o 
   4   1  11      259.71      304.18     20.60 o 
 -10   2  11        6.11        1.27      6.41 o 
  -9   2  11       31.78       24.72      7.20 o 
  -8   2  11        0.98       -1.92      5.18 o 
  -7   2  11       15.48       16.77      3.81 o 
  -6   2  11      353.18      325.78      6.41 o 
  -5   2  11      179.99      215.55      6.26 o 
  -4   2  11       58.37       85.70     12.11 o 
  -3   2  11       56.41       81.64     12.74 o 
  -2   2  11       27.10       32.97      6.16 o 
  -1   2  11      103.48      102.31      9.77 o 
   0   2  11       64.65       63.65      9.63 o 
   1   2  11        4.49       -0.08      6.55 o 
   2   2  11      428.37      438.31     27.02 o 
   3   2  11        2.03       -6.78     10.22 o 
   4   2  11        0.12        1.76     10.44 o 
 -10   3  11       80.71       41.70      7.83 o 
  -9   3  11      276.74      277.70     20.92 o 
  -8   3  11      516.88      472.24     15.03 o 
  -7   3  11       57.75       67.70      4.61 o 
  -6   3  11      164.16      156.82      5.31 o 
  -5   3  11      234.28      223.61     11.05 o 
  -4   3  11     1217.40     1255.46     26.53 o 
  -3   3  11      135.26      135.80     18.89 o 
  -2   3  11      328.41      309.08      9.91 o 
  -1   3  11      407.71      399.85     12.85 o 
   0   3  11      265.64      253.87     15.89 o 
   1   3  11      438.55      446.88     17.44 o 
   2   3  11      120.30      139.24     12.75 o 
   3   3  11      170.38      184.74     13.59 o 
   4   3  11      140.47      140.72     14.28 o 
 -10   4  11       17.58       27.04     14.41 o 
  -9   4  11       29.66       24.11      5.12 o 
  -8   4  11        0.05        6.52      4.29 o 
  -7   4  11       23.05       13.41      5.27 o 
  -6   4  11      204.22      210.00      7.19 o 
  -5   4  11        8.51        9.85      3.93 o 
  -4   4  11      439.41      454.06      9.31 o 
  -3   4  11       78.33       62.48     11.04 o 
  -2   4  11      254.30      241.43     14.22 o 
  -1   4  11      115.73      120.11      9.10 o 
   0   4  11      317.68      324.43     14.09 o 
   1   4  11       47.70       55.53      9.96 o 
   2   4  11      268.00      283.54     15.08 o 
   3   4  11      111.57      109.55     15.26 o 
   4   4  11        3.55       10.62     10.37 o 
 -10   5  11      198.54      193.55     25.43 o 
  -9   5  11      133.81      150.74     15.27 o 
  -8   5  11      242.17      215.44     11.68 o 
  -7   5  11       35.44       31.19      6.44 o 
  -6   5  11      242.31      217.43     20.74 o 
  -5   5  11      302.13      326.62     12.52 o 
  -4   5  11      368.29      328.75      9.24 o 
  -3   5  11      223.68      216.76     16.28 o 
  -2   5  11      435.79      481.75     21.46 o 
  -1   5  11       82.01       99.10      8.71 o 
   0   5  11      720.49      697.80     18.48 o 
   1   5  11      442.99      418.72     15.40 o 
   2   5  11     1320.20     1241.35     38.62 o 
   3   5  11      110.25      132.69     12.69 o 
 -10   6  11        1.69       27.70     36.43 o 
  -9   6  11       50.10       49.88     13.36 o 
  -8   6  11       17.22       15.68      4.51 o 
  -7   6  11        8.67        4.22      3.31 o 
  -6   6  11      305.34      295.93     13.86 o 
  -5   6  11       30.31       30.15      4.60 o 
  -4   6  11       35.33       43.95      2.80 o 
  -3   6  11       34.94       25.57      5.77 o 
  -2   6  11      184.08      174.66      9.05 o 
  -1   6  11        0.02        5.19      5.78 o 
   0   6  11       37.09       36.81      8.01 o 
   1   6  11       10.77        2.66      8.29 o 
   2   6  11       71.18       48.77     10.20 o 
   3   6  11       23.10       26.76      8.98 o 
  -9   7  11       31.75       13.14     14.79 o 
  -8   7  11       42.01       43.79     12.60 o 
  -7   7  11       84.37       85.79      5.86 o 
  -6   7  11      332.65      321.74      7.82 o 
  -5   7  11      566.93      503.79     10.72 o 
  -4   7  11      221.52      259.72     10.06 o 
  -3   7  11      167.05      186.40     20.61 o 
  -2   7  11      128.41      160.91     10.12 o 
  -1   7  11      285.59      250.89     11.43 o 
   0   7  11      332.83      308.93     16.97 o 
   1   7  11      143.16      159.69      9.34 o 
   2   7  11      609.00      599.89     17.92 o 
   3   7  11      215.27      216.85     15.48 o 
  -9   8  11        0.60       -5.45     12.11 o 
  -8   8  11        0.07        3.61     12.48 o 
  -7   8  11        2.22       16.41      9.40 o 
  -6   8  11       42.78       28.59      8.43 o 
  -5   8  11        2.35       -0.99      3.01 o 
  -4   8  11       20.31       29.13      5.84 o 
  -3   8  11       17.09       19.42      4.89 o 
  -2   8  11       91.81       99.04      6.56 o 
  -1   8  11       35.35       44.37      6.09 o 
   0   8  11        1.86       -6.00      6.00 o 
   1   8  11       16.68       19.41      8.59 o 
   2   8  11       94.08      112.40     17.86 o 
   3   8  11        0.20       -0.33      7.66 o 
  -9   9  11       46.50       34.83     14.95 o 
  -8   9  11       47.03       52.23     14.26 o 
  -7   9  11        3.71        0.94      8.44 o 
  -6   9  11       55.78       50.95      5.71 o 
  -5   9  11      166.84      164.51      9.82 o 
  -4   9  11      213.10      224.69     10.33 o 
  -3   9  11      319.16      294.13      5.78 o 
  -2   9  11      179.26      159.99     16.73 o 
  -1   9  11      761.59      706.55     14.74 o 
   0   9  11      190.37      209.79     13.92 o 
   1   9  11      621.83      651.22     16.24 o 
   2   9  11      199.33      211.71     13.30 o 
   3   9  11      401.40      401.19     15.93 o 
  -9  10  11        7.45       18.89     14.94 o 
  -8  10  11       43.99       49.20     18.04 o 
  -7  10  11       66.90       66.78     11.99 o 
  -6  10  11        5.68       -7.90     10.35 o 
  -5  10  11       63.85       65.18      3.84 o 
  -4  10  11       34.98       47.56      8.18 o 
  -3  10  11       82.37       66.02      6.09 o 
  -2  10  11      202.10      181.08      9.09 o 
  -1  10  11        0.16       -1.64      6.02 o 
   0  10  11       49.43       46.24      9.13 o 
   1  10  11       14.93       10.68      8.79 o 
   2  10  11       18.61       14.85      8.36 o 
  -8  11  11      121.71      112.67     18.04 o 
  -7  11  11      203.61      212.75     15.68 o 
  -6  11  11       69.94       85.08     14.22 o 
  -5  11  11       37.26       56.03     12.73 o 
  -4  11  11       24.83       14.06      5.73 o 
  -3  11  11      839.71      771.81     17.54 o 
  -2  11  11      263.61      230.74      8.07 o 
  -1  11  11      108.77      127.21      8.16 o 
   0  11  11      190.71      187.97      9.21 o 
   1  11  11      149.09      160.26     16.31 o 
   2  11  11       83.07       77.50     10.21 o 
  -8  12  11       25.26       28.88     16.07 o 
  -7  12  11        1.40       18.53     12.76 o 
  -6  12  11      104.66      147.00     16.38 o 
  -5  12  11       77.54       71.51     13.80 o 
  -4  12  11      103.35      120.86     13.10 o 
  -3  12  11        0.48       -3.65      4.11 o 
  -2  12  11       40.91       39.20      7.95 o 
  -1  12  11        4.08        3.04      4.59 o 
   0  12  11       49.55       47.67      6.82 o 
   1  12  11       31.92       22.65      9.78 o 
   2  12  11        1.87       11.60     11.91 o 
  -7  13  11      249.93      288.94     18.74 o 
  -6  13  11      131.27      125.84     18.18 o 
  -5  13  11        7.21        6.50     13.59 o 
  -4  13  11       85.79      111.72     13.50 o 
  -3  13  11       91.43      112.13      6.92 o 
  -2  13  11       88.61      101.86      9.04 o 
  -1  13  11       65.14       65.33      9.09 o 
   0  13  11       58.14       47.95     10.26 o 
   1  13  11       29.40       25.08      7.75 o 
  -7  14  11       20.43       20.93     15.43 o 
  -6  14  11        1.49       -0.75     10.20 o 
  -5  14  11        6.75       21.43     11.82 o 
  -4  14  11        0.84       -5.58     13.28 o 
  -3  14  11       12.47       27.12     11.28 o 
  -2  14  11        2.60        6.54      6.30 o 
  -1  14  11        7.70        0.70      6.52 o 
   0  14  11       47.00       30.68     10.19 o 
  -6  15  11       48.46       51.00     14.15 o 
  -5  15  11        2.47        2.63     11.02 o 
  -4  15  11       91.27       87.28     14.08 o 
  -3  15  11        1.47       11.45     12.25 o 
  -2  15  11       93.04       98.32     12.10 o 
  -1  15  11       41.97       35.06      7.66 o 
   0  15  11       42.44       47.16     10.79 o 
  -5  16  11        4.62       -1.57     10.92 o 
  -4  16  11        5.86       16.35     11.81 o 
  -3  16  11        0.33        1.43     10.21 o 
  -2  16  11        0.85        2.76     10.42 o 
  -1  16  11       30.59       34.10     12.86 o 
 -10   0  12       57.00       47.32     10.25 o 
  -9   0  12       14.22       23.69      6.72 o 
  -8   0  12      301.89      287.73     13.08 o 
  -7   0  12      253.85      267.04     10.92 o 
  -6   0  12        8.20       17.15      7.47 o 
  -5   0  12      196.14      182.33     12.30 o 
  -4   0  12       36.38       27.20     12.48 o 
  -3   0  12      215.56      216.33     19.38 o 
  -2   0  12      295.34      316.10     15.54 o 
  -1   0  12      383.52      431.00     18.58 o 
   0   0  12      107.91      119.95     27.67 o 
   1   0  12       23.82        5.14     11.41 o 
   2   0  12      162.69      138.10     18.01 o 
   3   0  12      101.84      108.60     20.31 o 
 -10   1  12        1.76       -4.33      5.44 o 
  -9   1  12        0.44       -1.71      4.42 o 
  -8   1  12      130.08      121.87      6.38 o 
  -7   1  12       31.41       46.89      4.41 o 
  -6   1  12       53.96       59.33      6.32 o 
  -5   1  12       10.85       10.74      3.99 o 
  -4   1  12        0.00       -3.79      7.24 o 
  -3   1  12       17.81       20.68      7.72 o 
  -2   1  12       57.59       70.55      8.59 o 
  -1   1  12        3.27        1.44      6.77 o 
   0   1  12       21.52       13.03      9.24 o 
   1   1  12      214.23      202.33     19.46 o 
   2   1  12        0.13       -1.34      8.27 o 
   3   1  12        5.99       -3.69     10.35 o 
 -10   2  12       51.78       41.47      7.47 o 
  -9   2  12        5.90        6.02      5.51 o 
  -8   2  12       52.25       65.99      6.42 o 
  -7   2  12      135.69      156.90     10.82 o 
  -6   2  12       69.05       80.28      7.49 o 
  -5   2  12        8.36        2.77      4.65 o 
  -4   2  12        1.63        0.43      6.79 o 
  -3   2  12      270.54      297.13     11.37 o 
  -2   2  12      946.73      953.82     21.17 o 
  -1   2  12       14.70       20.26      7.20 o 
   0   2  12      115.14      132.61     10.15 o 
   1   2  12      305.91      311.85     18.24 o 
   2   2  12      248.05      253.67     17.61 o 
   3   2  12      153.46      157.45     15.38 o 
 -10   3  12        9.94        9.97      5.57 o 
  -9   3  12       70.13       72.14      6.70 o 
  -8   3  12       25.91       18.12      6.36 o 
  -7   3  12       27.69       24.22      4.03 o 
  -6   3  12        0.03       -0.87      3.14 o 
  -5   3  12       48.07       49.85      5.37 o 
  -4   3  12        9.00        8.85      7.70 o 
  -3   3  12       41.93       27.24      7.73 o 
  -2   3  12      339.69      340.77     11.37 o 
  -1   3  12        0.85        9.70      6.65 o 
   0   3  12        1.37        1.92      7.50 o 
   1   3  12       52.15       51.48     12.11 o 
   2   3  12        3.62        0.87      9.14 o 
   3   3  12       49.71       53.71     14.63 o 
 -10   4  12        4.21       18.75     27.58 o 
  -9   4  12       42.90       38.33      6.90 o 
  -8   4  12       34.82       32.00      6.13 o 
  -7   4  12       36.25       33.90      3.86 o 
  -6   4  12      242.02      244.46      9.18 o 
  -5   4  12     1127.90     1137.24     16.40 o 
  -4   4  12      261.15      317.98     17.69 o 
  -3   4  12      191.74      198.27     20.47 o 
  -2   4  12      235.69      249.03     12.40 o 
  -1   4  12       93.59       89.41     10.68 o 
   0   4  12      158.92      181.11     18.93 o 
   1   4  12      337.63      333.60     15.55 o 
   2   4  12       55.00       71.32     11.37 o 
   3   4  12      231.52      214.65     15.67 o 
 -10   5  12       13.45       34.38     12.90 o 
  -9   5  12       10.32        2.24     11.46 o 
  -8   5  12       12.81       13.30      5.02 o 
  -7   5  12        1.28        2.50      3.75 o 
  -6   5  12       99.08       97.10      4.64 o 
  -5   5  12        0.05        4.09      3.93 o 
  -4   5  12       17.33       19.77      4.41 o 
  -3   5  12       40.90       37.67      6.97 o 
  -2   5  12       14.52        8.77      7.95 o 
  -1   5  12      108.98      113.59      9.75 o 
   0   5  12        9.42       12.01      7.53 o 
   1   5  12       19.94       19.97     10.95 o 
   2   5  12       25.13       23.55     11.70 o 
   3   5  12       20.01       17.55     10.78 o 
  -9   6  12      110.86      118.84     15.30 o 
  -8   6  12       63.25       48.58     12.94 o 
  -7   6  12      119.18      111.27      6.09 o 
  -6   6  12      192.07      200.18     11.45 o 
  -5   6  12      484.43      498.66      8.35 o 
  -4   6  12      665.79      622.10     31.11 o 
  -3   6  12      194.78      208.14     12.91 o 
  -2   6  12       62.80       70.31      9.68 o 
  -1   6  12      866.62      882.51     23.65 o 
   0   6  12      324.66      317.45     14.15 o 
   1   6  12      249.36      260.99     13.55 o 
   2   6  12      147.47      114.44     17.25 o 
  -9   7  12       25.81       28.92     16.68 o 
  -8   7  12        6.06        9.45     12.08 o 
  -7   7  12       16.27       12.75      4.26 o 
  -6   7  12        2.93        7.31      4.76 o 
  -5   7  12        6.67        8.16      5.39 o 
  -4   7  12       33.25       30.27      6.27 o 
  -3   7  12        1.91       -4.38     11.75 o 
  -2   7  12      321.63      306.38     13.60 o 
  -1   7  12       12.55       19.31      8.89 o 
   0   7  12       16.13        2.01      7.04 o 
   1   7  12        2.18       11.28      7.21 o 
   2   7  12        0.23       -6.30      8.31 o 
  -9   8  12      183.94      161.71     18.64 o 
  -8   8  12       56.38       83.57     15.12 o 
  -7   8  12      172.98      244.61     24.60 o 
  -6   8  12      286.68      256.70      7.40 o 
  -5   8  12      123.44      107.42      7.77 o 
  -4   8  12      483.63      488.53     17.54 o 
  -3   8  12      177.17      185.97      9.79 o 
  -2   8  12      149.22      135.62      7.53 o 
  -1   8  12      375.86      372.45     16.86 o 
   0   8  12      520.35      545.93     17.21 o 
   1   8  12      101.85      110.61     13.35 o 
   2   8  12      387.78      358.73     15.32 o 
  -9   9  12        2.06       -6.88     13.28 o 
  -8   9  12       40.19       45.12     14.86 o 
  -7   9  12        1.01        7.33     10.61 o 
  -6   9  12        0.10        6.49     10.39 o 
  -5   9  12       36.51       22.45      6.59 o 
  -4   9  12        0.06       -3.30      9.57 o 
  -3   9  12       10.71        7.30      4.56 o 
  -2   9  12        0.15        0.63      4.38 o 
  -1   9  12        7.06        7.63      6.99 o 
   0   9  12       40.86       43.92      8.62 o 
   1   9  12       18.29       11.12      7.80 o 
   2   9  12       49.68       55.12     10.80 o 
  -8  10  12      191.17      210.08     20.39 o 
  -7  10  12       22.66       32.59     12.74 o 
  -6  10  12      223.44      253.85     26.94 o 
  -5  10  12      222.15      207.85     12.38 o 
  -4  10  12      508.27      479.70     12.76 o 
  -3  10  12      127.75      133.76     15.33 o 
  -2  10  12      223.47      219.51     14.33 o 
  -1  10  12      136.15      130.90     11.65 o 
   0  10  12      233.26      233.85     12.30 o 
   1  10  12        1.58        9.09      8.46 o 
  -8  11  12       18.05        1.54     12.90 o 
  -7  11  12        0.44        9.18     13.37 o 
  -6  11  12        2.26        2.04     13.03 o 
  -5  11  12        9.03       21.50     12.00 o 
  -4  11  12        0.84        1.02      7.67 o 
  -3  11  12       83.65       81.02      6.72 o 
  -2  11  12        0.92        4.39      6.11 o 
  -1  11  12        2.93        3.36      5.46 o 
   0  11  12       19.85       27.09      8.55 o 
   1  11  12        3.23       -7.28      7.51 o 
  -7  12  12        6.11       10.67     13.88 o 
  -6  12  12        4.45       10.33     14.35 o 
  -5  12  12        0.87       12.36     13.70 o 
  -4  12  12        1.66       -5.53     11.43 o 
  -3  12  12      210.24      185.46      9.08 o 
  -2  12  12      135.43      135.96     14.21 o 
  -1  12  12       47.81       40.88     10.29 o 
   0  12  12        1.27        3.07     10.22 o 
  -7  13  12       30.43       16.84     15.41 o 
  -6  13  12        0.65        3.18     14.60 o 
  -5  13  12        2.60        3.81     11.63 o 
  -4  13  12        1.16       -1.11     11.43 o 
  -3  13  12      172.21      155.14     11.51 o 
  -2  13  12       20.79       18.90      7.51 o 
  -1  13  12        0.36       -1.64      8.28 o 
   0  13  12        8.67       -0.76      9.96 o 
  -6  14  12        7.66        3.97     16.17 o 
  -5  14  12       17.43       14.49     15.36 o 
  -4  14  12        7.21        4.40     12.10 o 
  -3  14  12       69.07       68.65     13.66 o 
  -2  14  12      151.77      144.79     12.96 o 
  -1  14  12       25.90       19.83      8.50 o 
  -5  15  12        6.27        1.89     14.23 o 
  -4  15  12        7.70        4.24     18.35 o 
  -3  15  12        4.76       10.28     12.88 o 
  -2  15  12        0.07       59.49     47.14 o 
 -10   1  13        4.62       10.80      6.02 o 
  -9   1  13       21.02       19.87      5.37 o 
  -8   1  13      359.83      353.01     11.35 o 
  -7   1  13       54.07       42.16      6.30 o 
  -6   1  13        7.36       10.71      4.56 o 
  -5   1  13       25.76       28.90      5.12 o 
  -4   1  13      177.63      204.65     13.48 o 
  -3   1  13      214.04      214.16     15.75 o 
  -2   1  13      451.74      475.71     16.19 o 
  -1   1  13       92.11      105.42     10.80 o 
   0   1  13      273.75      278.52     18.56 o 
   1   1  13      382.27      376.02     16.33 o 
   2   1  13      282.78      264.41     25.93 o 
  -9   2  13      120.89      137.27     13.71 o 
  -8   2  13       53.41       42.99      5.07 o 
  -7   2  13       96.04       91.77      7.53 o 
  -6   2  13      158.46      171.76      7.56 o 
  -5   2  13      448.77      383.62     16.02 o 
  -4   2  13       33.18       49.17     12.24 o 
  -3   2  13       93.29      105.32      9.69 o 
  -2   2  13       12.39       13.55      7.08 o 
  -1   2  13       13.20        3.41      7.73 o 
   0   2  13       10.26       15.71      8.98 o 
   1   2  13      134.76      133.73     12.58 o 
   2   2  13        7.42        1.76      9.92 o 
  -9   3  13       17.11       16.46      5.64 o 
  -8   3  13       26.67       23.83      5.24 o 
  -7   3  13      134.48      154.53      6.42 o 
  -6   3  13      198.80      167.23      5.67 o 
  -5   3  13      220.45      208.69      6.97 o 
  -4   3  13       48.55       40.46     12.87 o 
  -3   3  13      347.67      382.27     28.09 o 
  -2   3  13       90.94      107.85      9.05 o 
  -1   3  13      112.61      105.83     10.01 o 
   0   3  13       76.74       88.54     11.28 o 
   1   3  13        4.35       11.26      9.22 o 
   2   3  13       78.50       89.46     13.53 o 
  -9   4  13        9.08        6.35      5.39 o 
  -8   4  13        4.37        1.45      4.86 o 
  -7   4  13        8.63        5.70      5.56 o 
  -6   4  13        7.58        8.17      5.36 o 
  -5   4  13        1.50        8.70      4.99 o 
  -4   4  13       37.78       27.54     17.05 o 
  -3   4  13        0.10       -4.95      7.84 o 
  -2   4  13       74.55       76.45      9.77 o 
  -1   4  13        0.05        5.68      7.53 o 
   0   4  13      105.02       98.73     10.67 o 
   1   4  13      260.73      256.96     16.26 o 
   2   4  13       25.21       17.78     10.60 o 
  -9   5  13       39.76       42.63     11.47 o 
  -8   5  13        0.93        2.21      4.92 o 
  -7   5  13       72.12       65.79      5.93 o 
  -6   5  13      144.03      164.86      7.23 o 
  -5   5  13      237.09      262.23      9.44 o 
  -4   5  13      177.75      189.14     14.98 o 
  -3   5  13       69.08       85.14      8.77 o 
  -2   5  13       94.58       99.73     10.22 o 
  -1   5  13      296.15      280.98     12.80 o 
   0   5  13      126.89      155.61     12.47 o 
   1   5  13      113.36      133.70     13.77 o 
   2   5  13       32.25       45.58     11.50 o 
  -9   6  13       33.83       60.14     18.74 o 
  -8   6  13        0.82      -10.83     11.29 o 
  -7   6  13        3.22       -2.13      3.98 o 
  -6   6  13        6.58        5.96      4.80 o 
  -5   6  13       37.36       35.82      7.37 o 
  -4   6  13       24.61       32.41      4.45 o 
  -3   6  13       84.25       89.78      8.86 o 
  -2   6  13       71.55       52.05     10.65 o 
  -1   6  13        0.89       14.36     10.23 o 
   0   6  13        3.26       12.52     11.03 o 
   1   6  13        4.86       13.95      9.78 o 
  -9   7  13      164.98      159.85     40.41 o 
  -8   7  13       38.30       61.05     20.50 o 
  -7   7  13       78.65       76.69     11.47 o 
  -6   7  13      240.11      241.37     10.04 o 
  -5   7  13      250.05      244.26     10.20 o 
  -4   7  13      401.58      420.22     10.32 o 
  -3   7  13      104.76      103.24      8.92 o 
  -2   7  13       58.07       60.71     10.36 o 
  -1   7  13      309.14      312.37     14.83 o 
   0   7  13      299.53      329.27     14.68 o 
   1   7  13      195.33      183.88     12.41 o 
  -8   8  13       30.35       17.34     13.36 o 
  -7   8  13       14.55       13.64     20.03 o 
  -6   8  13        1.48       -3.55      3.91 o 
  -5   8  13       16.12       15.24      7.79 o 
  -4   8  13       21.40       20.70      7.98 o 
  -3   8  13       35.51       32.49      5.87 o 
  -2   8  13        1.37        6.99      5.73 o 
  -1   8  13       47.98       54.27      8.07 o 
   0   8  13        0.10       -5.15      7.30 o 
   1   8  13        6.65        3.43      9.85 o 
  -8   9  13       48.04       53.63     15.93 o 
  -7   9  13       96.31      118.88     17.43 o 
  -6   9  13      146.45      159.91     15.95 o 
  -5   9  13       37.14       30.55      6.76 o 
  -4   9  13       24.52       18.42      7.33 o 
  -3   9  13       64.10       47.92      8.22 o 
  -2   9  13       43.15       44.03      5.91 o 
  -1   9  13       66.79       86.97      8.40 o 
   0   9  13       68.72       49.82     10.11 o 
   1   9  13       89.03       70.32     10.62 o 
  -8  10  13        0.11       -7.15     16.80 o 
  -7  10  13        1.60       13.27     16.90 o 
  -6  10  13        5.27       10.92     11.88 o 
  -5  10  13       14.11       15.98     11.56 o 
  -4  10  13       32.62       22.55      9.38 o 
  -3  10  13       28.38       24.61      8.24 o 
  -2  10  13        1.29       -5.53      6.88 o 
  -1  10  13        1.41        0.27      6.64 o 
   0  10  13       23.12       40.49      8.80 o 
  -7  11  13       13.24       13.16     17.83 o 
  -6  11  13       20.52       20.53     14.16 o 
  -5  11  13       25.61       25.90     13.24 o 
  -4  11  13      104.35      106.30      8.73 o 
  -3  11  13       23.78       36.06      8.34 o 
  -2  11  13      214.13      214.83     25.25 o 
  -1  11  13       44.60       35.17     13.85 o 
   0  11  13        9.73        8.66      8.19 o 
  -7  12  13       11.89       -4.66     32.61 o 
  -6  12  13        7.76        2.99     21.61 o 
  -5  12  13        3.08       -2.45     11.81 o 
  -4  12  13        2.53       -7.09     12.69 o 
  -3  12  13        7.34        5.68      6.78 o 
  -2  12  13        4.10       -1.19      6.77 o 
  -1  12  13       28.15       18.85     10.69 o 
  -6  13  13       13.29       19.62     15.34 o 
  -5  13  13       20.39        9.47     17.38 o 
  -4  13  13      147.42      148.45     17.80 o 
  -3  13  13      128.56      140.60     56.09 o 
  -2  13  13       92.31       76.76     18.07 o 
  -4  14  13        0.06      -10.30     14.42 o 
  -9   0  14       68.72       66.70     14.98 o 
  -8   0  14       30.87       34.64      9.63 o 
  -7   0  14      198.95      169.44     12.44 o 
  -6   0  14      251.95      252.27     11.51 o 
  -5   0  14      153.41      156.76     19.84 o 
  -4   0  14      131.74      187.82     20.50 o 
  -3   0  14      135.15      137.89     21.43 o 
  -2   0  14       44.52       60.97     21.38 o 
  -1   0  14       91.01       57.44     23.24 o 
   0   0  14      101.10      135.43     27.20 o 
   1   0  14       10.98      -12.23     14.37 o 
  -9   1  14       55.08       46.21      6.67 o 
  -8   1  14       22.81       11.27      5.32 o 
  -7   1  14        0.91       -3.15      4.83 o 
  -6   1  14        3.84        3.76      4.86 o 
  -5   1  14       32.61       29.64      6.67 o 
  -4   1  14       10.83       16.06     10.08 o 
  -3   1  14       31.41       34.80     11.97 o 
  -2   1  14       27.08       25.19      8.18 o 
  -1   1  14       20.19       23.13      8.85 o 
   0   1  14       12.09        6.97     11.67 o 
   1   1  14        5.43       -5.26     11.93 o 
  -9   2  14        9.76        2.80      5.43 o 
  -8   2  14       66.42       78.85      7.22 o 
  -7   2  14      132.08      152.36      9.15 o 
  -6   2  14       80.72       74.93      8.60 o 
  -5   2  14        2.49       -0.74      4.57 o 
  -4   2  14       63.49       59.72     11.86 o 
  -3   2  14      264.25      267.44     17.73 o 
  -2   2  14       79.56       69.55     10.90 o 
  -1   2  14       52.94       87.83     21.64 o 
   0   2  14       98.42      111.24     13.05 o 
   1   2  14      304.63      330.08     20.43 o 
  -9   3  14       61.86       59.51      7.01 o 
  -8   3  14       52.52       53.35      8.90 o 
  -7   3  14       48.41       45.60      6.45 o 
  -6   3  14       78.36       49.92      7.06 o 
  -5   3  14       27.19       26.72      6.38 o 
  -4   3  14        9.35       20.82     10.42 o 
  -3   3  14       13.19       12.32      8.16 o 
  -2   3  14      106.92      122.81     11.91 o 
  -1   3  14        1.61       -3.09      9.01 o 
   0   3  14       16.37       16.49     10.17 o 
   1   3  14       38.95       38.64     11.40 o 
  -9   4  14       30.52       45.22     10.03 o 
  -8   4  14      129.00      125.59      8.34 o 
  -7   4  14        2.98        0.92      4.44 o 
  -6   4  14       58.28       58.85      6.95 o 
  -5   4  14      153.12      175.27      7.58 o 
  -4   4  14       82.28       84.71     21.15 o 
  -3   4  14      240.09      268.94     18.30 o 
  -2   4  14      299.62      280.28     14.64 o 
  -1   4  14      147.14      178.31     12.11 o 
   0   4  14      160.34      166.23     16.34 o 
   1   4  14      309.32      293.48     19.68 o 
  -9   5  14        6.31       12.74     12.56 o 
  -8   5  14       24.80       24.45      6.84 o 
  -7   5  14       63.31       63.11      7.68 o 
  -6   5  14       10.87        9.02      6.61 o 
  -5   5  14      210.38      217.76     14.93 o 
  -4   5  14       20.61       -3.73     15.47 o 
  -3   5  14       55.56       43.95     12.83 o 
  -2   5  14       14.00        4.86      9.19 o 
  -1   5  14        0.02        0.76      7.14 o 
   0   5  14        9.60       17.08     10.26 o 
  -8   6  14       26.76       16.40     16.96 o 
  -7   6  14       27.18       20.62      6.52 o 
  -6   6  14      118.97      130.26      9.74 o 
  -5   6  14      273.97      257.05     16.01 o 
  -4   6  14       77.82       67.40     15.47 o 
  -3   6  14       13.99       26.60      8.14 o 
  -2   6  14      215.91      180.23     12.84 o 
  -1   6  14      167.42      197.56     18.72 o 
   0   6  14       82.72       72.24     11.27 o 
  -8   7  14       14.40       14.34     15.49 o 
  -7   7  14        0.04       -7.40     11.98 o 
  -6   7  14        7.63       10.29      5.39 o 
  -5   7  14        5.13        4.92      7.43 o 
  -4   7  14        7.70       -6.72      8.94 o 
  -3   7  14        6.27       12.56      7.45 o 
  -2   7  14        2.79       -2.31      7.77 o 
  -1   7  14       16.52       19.78     11.39 o 
   0   7  14       12.48       17.20      8.39 o 
  -8   8  14        1.39       15.94     13.67 o 
  -7   8  14      101.41      103.73     16.81 o 
  -6   8  14       17.01       27.08     17.04 o 
  -5   8  14       22.39       23.35      7.44 o 
  -4   8  14      167.01      213.71     33.73 o 
  -3   8  14        4.84        4.10      6.77 o 
  -2   8  14       22.08       12.07      7.42 o 
  -1   8  14      161.28      117.16     11.26 o 
   0   8  14       40.90       42.75     10.78 o 
  -7   9  14        0.15        0.71     20.22 o 
  -6   9  14        0.04       10.32     13.28 o 
  -5   9  14        6.64        1.39      6.67 o 
  -4   9  14       39.87       43.90      8.47 o 
  -3   9  14        0.96       -5.71     10.06 o 
  -2   9  14        7.39       11.53      9.97 o 
  -1   9  14        0.04       -0.37      6.17 o 
  -7  10  14        6.11        7.84     17.10 o 
  -6  10  14       18.19       23.50     18.16 o 
  -5  10  14      185.55      218.49     27.39 o 
  -4  10  14      205.43      221.07     23.30 o 
  -3  10  14       51.50       45.33      8.28 o 
  -2  10  14       37.20       37.65     13.05 o 
  -1  10  14      136.02      142.42     13.17 o 
  -6  11  14        1.12        8.71     14.27 o 
  -5  11  14        8.09       12.67     14.86 o 
  -4  11  14        0.10      -18.51     18.51 o 
  -3  11  14        8.13        9.25      6.66 o 
  -2  11  14        4.00        7.26      8.26 o 
  -5  12  14       51.57       65.22     24.78 o 
  -4  12  14       13.75        7.31     14.89 o 
  -3  12  14       53.05       58.91      9.93 o 
  -8   1  15        3.57       -2.35      6.76 o 
  -7   1  15      125.78      129.71     10.38 o 
  -6   1  15      106.46      116.99      7.22 o 
  -5   1  15       87.05       92.30      7.84 o 
  -4   1  15       81.28       78.91     22.24 o 
  -3   1  15      493.48      511.45     37.93 o 
  -2   1  15       48.73       46.64     12.02 o 
  -1   1  15      122.14      134.32     15.18 o 
   0   1  15       93.90       81.83     15.29 o 
  -8   2  15       38.06       24.95      7.06 o 
  -7   2  15       42.65       45.84      7.67 o 
  -6   2  15       73.59       81.26     15.08 o 
  -5   2  15        3.99        7.73      6.56 o 
  -4   2  15        5.94       12.35     11.09 o 
  -3   2  15       17.50       19.77      9.60 o 
  -2   2  15      149.85      162.26     12.17 o 
  -1   2  15        0.00       -1.28      8.76 o 
   0   2  15       36.21       36.39     12.57 o 
  -8   3  15      129.07      135.82      9.10 o 
  -7   3  15        6.43       14.78      6.69 o 
  -6   3  15       92.23      114.55      9.76 o 
  -5   3  15      115.25      124.52      7.99 o 
  -4   3  15      247.29      284.51     22.54 o 
  -3   3  15       34.50       35.33     11.55 o 
  -2   3  15       98.22      110.39     18.43 o 
  -1   3  15       91.03       80.52     12.41 o 
  -8   4  15       88.87       74.42      9.47 o 
  -7   4  15       26.84       17.28      7.88 o 
  -6   4  15        1.29       -0.26      6.51 o 
  -5   4  15       30.78       28.21      9.41 o 
  -4   4  15        8.20        6.34     10.61 o 
  -3   4  15      112.30       85.07     11.27 o 
  -2   4  15       28.97       20.95     11.21 o 
  -1   4  15        0.05       -8.75      8.91 o 
  -8   5  15       69.23       66.15     20.03 o 
  -7   5  15       37.82       36.58     10.35 o 
  -6   5  15       39.65       48.39     11.49 o 
  -5   5  15        0.85        1.99      7.88 o 
  -4   5  15       30.88       38.46     12.29 o 
  -3   5  15        1.69        3.29     13.37 o 
  -2   5  15       84.38       95.47     14.46 o 
  -1   5  15       31.09       29.26     16.14 o 
  -7   6  15        1.54       20.82     15.84 o 
  -6   6  15      109.09      123.79      8.64 o 
  -5   6  15       15.26       11.28      8.67 o 
  -4   6  15        0.16        1.75      9.69 o 
  -3   6  15        8.28       10.13     12.20 o 
  -2   6  15        0.83       -0.43     11.83 o 
  -1   6  15       23.80       36.84     11.75 o 
  -7   7  15       29.63       21.86     14.08 o 
  -6   7  15        1.19        2.03      6.88 o 
  -5   7  15       84.25       65.91     11.36 o 
  -4   7  15       47.84       37.26     20.06 o 
  -3   7  15       45.21       55.32     12.76 o 
  -2   7  15      147.35      164.30     14.09 o 
  -7   8  15        9.55      -11.55     31.68 o 
  -6   8  15        5.66       11.25     20.78 o 
  -5   8  15        4.29       -8.92      8.92 o 
  -4   8  15        0.31        1.18     12.78 o 
  -3   8  15        0.62       -2.26      8.60 o 
  -2   8  15       19.89       17.55     10.56 o 
  -6   9  15       27.02       56.29     17.24 o 
  -5   9  15      159.12      176.61     21.20 o 
  -4   9  15       25.58       26.05     12.84 o 
  -3   9  15       10.85       13.60      8.96 o 
  -4  10  15        0.42       -5.84     13.74 o 
  -7   0  16       23.76       18.23     10.74 o 
  -6   0  16       32.69       64.05     12.91 o 
  -5   0  16       77.62      115.90     34.84 o 
  -4   0  16      377.64      390.74     49.19 o 
  -3   0  16      167.10      172.73     44.16 o 
  -2   0  16       84.33      100.76     19.84 o 
  -7   1  16        0.07       -7.24      7.24 o 
  -6   1  16       13.89       15.68      7.70 o 
  -5   1  16        0.01        5.82     10.72 o 
  -4   1  16        0.65       16.23     12.64 o 
  -3   1  16      113.73      111.62     17.54 o 
  -2   1  16        8.57       10.20      9.12 o 
  -7   2  16       94.91      116.05      9.68 o 
  -6   2  16      153.57      139.96     10.53 o 
  -5   2  16       57.15       62.20     13.63 o 
  -4   2  16       48.98       42.95     25.16 o 
  -3   2  16       75.90       99.32     25.90 o 
  -2   2  16       81.03       60.00     17.99 o 
  -7   3  16        0.09        5.22      8.17 o 
  -6   3  16       12.28        3.46      9.43 o 
  -5   3  16        1.40       10.66     11.06 o 
  -4   3  16        2.73        2.27     10.83 o 
  -3   3  16      112.15      108.89     12.96 o 
  -2   3  16        0.15        3.79     11.21 o 
  -7   4  16       47.45       34.74      7.87 o 
  -6   4  16       92.25       78.75     12.59 o 
  -5   4  16       95.73       93.74     17.52 o 
  -4   4  16        8.35       34.30     12.85 o 
  -3   4  16       32.45       38.07     13.23 o 
  -6   5  16        0.24       -3.62      6.66 o 
  -5   5  16       21.92       27.94     11.20 o 
  -4   5  16        0.83       -4.91     14.58 o 
  -3   5  16        1.16       11.22      9.59 o 
  -6   6  16        2.44       -5.10      7.52 o 
  -5   6  16       14.80       21.67     14.25 o 
  -4   6  16       78.48       85.46     16.56 o 
                                                 
